# Supplementary material for: Investigating the Link between Molecular Subtypes of Glioblastoma, Epithelial-Mesenchymal Transition, and CD133 Cell Surface Protein
Source: PLoS One. 2013 May 29;8(5):e64169. doi: 10.1371/journal.pone.0064169 (PMC3667082; doi:10.1371/journal.pone.0064169)
Supplement: File S1 — List of genes that are up or down-regulated with a fold change of at least two in the TCGA GBM. (XLS) [file pone.0064169.s007.xls]

## Sheet: GBM up
Supplemental file 1: List of genes that are up or down-regulated with a fold change of at least two in the TCGA GBM samples when compared to TCGA normal samples.
'A2M'
'AASS'
'ABCA1'
'ABCB7'
'ABCC3'
'ABCC4'
'ABCD3'
'ABHD3'
'ABHD4'
'ABHD5'
'ACN9'
'ACOT9'
'ACOX2'
'ACP6'
'ACTA2'
'ACTL6A'
'ACTN1'
'ADAM9'
'ADAMDEC1'
'ADAMTS5'
'ADFP'
'ADM'
'ADNP'
'ADORA3'
'AEBP1'
'AGA'
'AGPAT5'
'AHCY'
'AHR'
'AIM1'
'AK2'
'ALG6'
'ALG8'
'ALOX5AP'
'AMMECR1'
'ANG'
'ANGPT1'
'ANGPT2'
'ANGPTL2'
'ANGPTL4'
'ANKRD10'
'ANKRD25'
'ANKRD57'
'ANP32E'
'ANXA1'
'ANXA2'
'ANXA2P2'
'ANXA4'
'ANXA5'
'APH1A'
'APOBEC3B'
'APOBEC3G'
'APOC1'
'APOC2'
'APRT'
'AQP1'
'AQR'
'ARAF'
'ARC'
'ARF4'
'ARFGAP3'
'ARFIP1'
'ARHGAP17'
'ARHGDIB'
'ARHGEF6'
'ARL4A'
'ARMCX6'
'ARMET'
'ARSJ'
'ASCC3'
'ASCC3L1'
'ASCL1'
'ASF1B'
'ASPM'
'ASPN'
'ASTE1'
'ATAD2'
'ATF1'
'ATF3'
'ATM'
'ATP10D'
'ATP6V0E1'
'AUP1'
'AURKA'
'AURKB'
'AYTL2'
'B2M'
'BACE2'
'BARD1'
'BAX'
'BAZ1A'
'BAZ1B'
'BAZ2B'
'BBOX1'
'BBS10'
'BCAT1'
'BCHE'
'BCL10'
'BCL2A1'
'BCL6'
'BCL7C'
'BDH2'
'BET1'
'BFAR'
'BGN'
'BIRC5'
'BLM'
'BMP2'
'BNIP2'
'BST2'
'BTG1'
'BTG3'
'BTN3A2'
'BTN3A3'
'BUB1B'
'BUD31'
'C1GALT1C1'
'C1QA'
'C1QB'
'C1RL'
'C1S'
'C2'
'C3AR1'
'C5AR1'
'CA12'
'CA2'
'CA3'
'CAD'
'CALCRL'
'CALD1'
'CALU'
'CANX'
'CAPG'
'CAPN2'
'CAPN7'
'CARD8'
'CARHSP1'
'CASP1'
'CASP3'
'CASP4'
'CASP6'
'CASP7'
'CAST'
'CAT'
'CAV1'
'CAV2'
'CBFB'
'CBX3'
'CCDC102B'
'CCDC109B'
'CCDC59'
'CCDC76'
'CCDC99'
'CCL2'
'CCNA2'
'CCNB1'
'CCNB2'
'CCND1'
'CCNG1'
'CCR1'
'CCT6A'
'CD14'
'CD151'
'CD163'
'CD164'
'CD248'
'CD2AP'
'CD302'
'CD320'
'CD44'
'CD48'
'CD53'
'CD58'
'CD63'
'CD74'
'CD86'
'CD9'
'CD93'
'CD97'
'CDC2'
'CDC20'
'CDC23'
'CDC25B'
'CDC45L'
'CDC7'
'CDC73'
'CDCA3'
'CDH11'
'CDH5'
'CDK2'
'CDK4'
'CDK5RAP3'
'CDKN1A'
'CDKN2C'
'CDKN3'
'CEBPD'
'CEBPG'
'CECR5'
'CENPA'
'CENPE'
'CENPF'
'CENPM'
'CENTA2'
'CENTD3'
'CEP135'
'CEP55'
'CETN3'
'CFI'
'CHCHD3'
'CHCHD8'
'CHD1'
'CHD7'
'CHEK1'
'CHI3L1'
'CHI3L2'
'CHIC2'
'CHRNA9'
'CHSY1'
'CIB1'
'CKAP2'
'CKAP4'
'CKLF'
'CKS1B'
'CKS2'
'CLEC2B'
'CLEC5A'
'CLEC7A'
'CLIC1'
'CLIC4'
'CLK1'
'CLN5'
'CLP1'
'CMTM6'
'CNGA3'
'CNIH4'
'CNN3'
'CNOT2'
'CNOT6'
'COL18A1'
'COL1A1'
'COL1A2'
'COL3A1'
'COL4A1'
'COL4A2'
'COL5A1'
'COL5A2'
'COL6A2'
'COL6A3'
'COMMD4'
'COMT'
'COPB1'
'COPB2'
'COPZ1'
'COPZ2'
'COQ2'
'CORO1C'
'COTL1'
'CP'
'CPNE3'
'CPSF4'
'CPVL'
'CREB3L2'
'CREB5'
'CROT'
'CRTAP'
'CRY1'
'CRYZ'
'CSDA'
'CSF1R'
'CSK'
'CSNK1D'
'CSPG4'
'CSRP2'
'CSTA'
'CTBS'
'CTDSP1'
'CTDSP2'
'CTGF'
'CTNNA1'
'CTNNAL1'
'CTNND1'
'CTR9'
'CTSA'
'CTSC'
'CTSK'
'CTSL1'
'CTSO'
'CTSS'
'CUL4A'
'CXCL10'
'CXCR4'
'CXCR7'
'CYB561D2'
'CYBA'
'CYBB'
'CYBRD1'
'CYP20A1'
'CYR61'
'CYTL1'
'DAB2'
'DAP'
'DARS'
'DBF4'
'DBI'
'DBR1'
'DCHS1'
'DCPS'
'DDAH2'
'DDB2'
'DDIT3'
'DDIT4'
'DDOST'
'DDR1'
'DDR2'
'DDX23'
'DDX39'
'DECR1'
'DEK'
'DENND2A'
'DENND4C'
'DERA'
'DERL2'
'DFNA5'
'DHFR'
'DHX40'
'DIRAS3'
'DKK1'
'DLEU1'
'DLG7'
'DNAJB1'
'DNAJC10'
'DNALI1'
'DNASE2'
'DNMBP'
'DNMT1'
'DONSON'
'DPM3'
'DPP3'
'DPY19L1'
'DPY19L4'
'DPYD'
'DPYSL3'
'DRAM'
'DSE'
'DTL'
'DTWD1'
'DUSP6'
'DYNLT1'
'E2F6'
'ECM2'
'ECT2'
'EDEM2'
'EDNRA'
'EDNRB'
'EFEMP1'
'EFEMP2'
'EFHC1'
'EFNA1'
'EFS'
'EGFR'
'EHD4'
'EIF2AK3'
'EIF4A1'
'EIF4E'
'EIF4E2'
'EIF4EBP1'
'ELAVL1'
'ELF1'
'ELOVL2'
'ELP4'
'ELTD1'
'EMG1'
'EMP1'
'EMP3'
'EN1'
'ENAH'
'EPS8'
'ERBB2IP'
'ERCC8'
'ERLIN2'
'ETHE1'
'ETV1'
'EVI2B'
'EXOD1'
'EXOSC8'
'EZH2'
'F13A1'
'F2R'
'FADD'
'FAIM'
'FAM111A'
'FAM119B'
'FAM129A'
'FAM18B'
'FAM46A'
'FAM57A'
'FAM60A'
'FAM63A'
'FAM64A'
'FAM70A'
'FAM82B'
'FANCG'
'FANCI'
'FAS'
'FAT'
'FBN2'
'FBXL7'
'FBXO5'
'FCER1G'
'FCGBP'
'FCGR1A'
'FCGR2A'
'FCGR2B'
'FCGRT'
'FDX1'
'FEM1C'
'FER1L3'
'FILIP1L'
'FJX1'
'FKBP10'
'FKBP14'
'FLJ10357'
'FLJ14213'
'FLJ20035'
'FLJ20273'
'FLJ21963'
'FLJ22167'
'FLJ22222'
'FLNA'
'FLNC'
'FMOD'
'FN1'
'FNBP1L'
'FNDC3B'
'FOS'
'FOXM1'
'FPGT'
'FSTL1'
'FTSJ2'
'FUBP3'
'FXYD5'
'FZD2'
'FZD6'
'FZD7'
'G0S2'
'G3BP1'
'GAA'
'GADD45A'
'GAL3ST4'
'GALNT1'
'GALNT10'
'GALNT7'
'GANAB'
'GAS1'
'GATAD1'
'GATAD2A'
'GATM'
'GBAS'
'GBE1'
'GBP1'
'GBP2'
'GEM'
'GEMIN6'
'GFPT2'
'GGH'
'GIMAP6'
'GINS1'
'GINS2'
'GINS3'
'GLA'
'GLB1'
'GLDC'
'GLIPR1'
'GLT25D1'
'GMFG'
'GMNN'
'GMPS'
'GNAI3'
'GNB2L1'
'GNG12'
'GNG5'
'GNL2'
'GNS'
'GOLPH3'
'GOLT1B'
'GPNMB'
'GPR137B'
'GPR177'
'GPR65'
'GPSM2'
'GPX3'
'GPX7'
'GRN'
'GSPT1'
'GSTK1'
'GSTP1'
'GTF3C3'
'GTSE1'
'GUSB'
'GYPC'
'GYS1'
'HAMP'
'HAS2'
'HAT1'
'HCK'
'HCLS1'
'HDAC1'
'HDAC2'
'HEATR1'
'HEATR2'
'HEG1'
'HERC5'
'HES1'
'HEXA'
'HEXB'
'HEY1'
'HIF1A'
'HIG2'
'HIP1'
'HISPPD1'
'HIST1H1C'
'HIST1H2AC'
'HIST1H2BK'
'HK2'
'HLA-A'
'HLA-B'
'HLA-C'
'HLA-DMA'
'HLA-DMB'
'HLA-DPA1'
'HLA-DPB1'
'HLA-DQA1'
'HLA-DQB1'
'HLA-DRA'
'HLA-DRB1'
'HLA-E'
'HLA-F'
'HLA-G'
'HMBS'
'HMG20B'
'HMGB2'
'HMGN1'
'HMGN4'
'HMMR'
'HMOX1'
'HN1'
'HNRPAB'
'HNRPF'
'HNRPUL1'
'HOXA4'
'HOXA5'
'HOXA7'
'HOXB2'
'HOXC10'
'HOXC4'
'HOXC6'
'HPS5'
'HPSE'
'HRH1'
'HS3ST3A1'
'HSD17B10'
'HSD17B11'
'HSPA5'
'HSPA6'
'HSPB1'
'HSPBAP1'
'ID1'
'ID3'
'ID4'
'IDH1'
'IER5'
'IFI16'
'IFI30'
'IFI35'
'IFI44'
'IFI44L'
'IFIH1'
'IFITM2'
'IFNGR1'
'IFRD1'
'IFRD2'
'IFT52'
'IFT81'
'IGF2BP2'
'IGF2BP3'
'IGFBP2'
'IGFBP3'
'IGFBP4'
'IGFBP5'
'IGFBP7'
'IGSF6'
'IL10RA'
'IL10RB'
'IL13RA1'
'IL13RA2'
'IL1RAP'
'IL32'
'IL33'
'IL8'
'ILF2'
'INHBB'
'INSM1'
'INTS12'
'INTS7'
'IQCG'
'IQGAP1'
'IQGAP2'
'IRF1'
'IRF2'
'IRF7'
'ISG20'
'ITGA2'
'ITGA5'
'ITGA7'
'ITGAV'
'ITGB2'
'ITGB3BP'
'ITPA'
'IVNS1ABP'
'JAG1'
'JAM2'
'JMJD1A'
'JUN'
'KATNA1'
'KCNJ8'
'KCNMB1'
'KCTD12'
'KCTD3'
'KCTD5'
'KDELC1'
'KDELR1'
'KDELR2'
'KIAA0101'
'KIAA0355'
'KIAA0907'
'KIAA1033'
'KIF11'
'KIF14'
'KIF15'
'KIF20A'
'KIF23'
'KIF2C'
'KIF4A'
'KLF10'
'KLF6'
'KLHDC8A'
'KLHL7'
'KNTC1'
'KPNA2'
'KRCC1'
'KRIT1'
'KRT10'
'KTELC1'
'LAMA2'
'LAMA5'
'LAMB1'
'LAMB2'
'LAMC1'
'LAMP2'
'LAP3'
'LAPTM4A'
'LAPTM4B'
'LAPTM5'
'LARP4'
'LARP7'
'LASS2'
'LBR'
'LCP2'
'LEFTY2'
'LEPRE1'
'LEPREL1'
'LEPROT'
'LGALS1'
'LGALS3'
'LGALS3BP'
'LGTN'
'LHFP'
'LHFPL2'
'LIMA1'
'LIMS1'
'LITAF'
'LMAN2'
'LMAN2L'
'LMNB1'
'LMO2'
'LOC63920'
'LOC93349'
'LOX'
'LOXL1'
'LPL'
'LPP'
'LRAP'
'LRP10'
'LRRC17'
'LRRC59'
'LRRFIP1'
'LSM2'
'LSM5'
'LSM7'
'LSM8'
'LST1'
'LTBP1'
'LTBP3'
'LUM'
'LY75'
'LY96'
'LYN'
'LYPLA1'
'LYZ'
'M6PRBP1'
'MAD2L1'
'MAFB'
'MAFF'
'MALT1'
'MAN2B1'
'MANBA'
'MAPRE1'
'MATN2'
'MCAM'
'MCL1'
'MCM2'
'MCM3'
'MCM5'
'MCM6'
'MCM7'
'MDFIC'
'MDK'
'MED28'
'MEIS1'
'MELK'
'MEMO1'
'MEOX2'
'MEST'
'METAP2'
'METRN'
'METTL1'
'METTL3'
'MFSD1'
'MGAT1'
'MGAT4A'
'MGP'
'MGST2'
'MIS12'
'MKLN1'
'MLF1IP'
'MMP2'
'MMP9'
'MNDA'
'MNS1'
'MORC4'
'MOSPD1'
'MPST'
'MPZL1'
'MRC2'
'MREG'
'MRPL13'
'MRPL42'
'MS4A4A'
'MS4A6A'
'MSN'
'MSX1'
'MT1X'
'MTERFD1'
'MTFR1'
'MTHFD2'
'MTMR11'
'MVP'
'MXRA5'
'MYBL1'
'MYC'
'MYCBP'
'MYD88'
'MYO1B'
'MYO1F'
'NAGA'
'NAGLU'
'NARG2'
'NASP'
'NAT1'
'NCAPD2'
'NCAPD3'
'NCAPG'
'NCAPG2'
'NCF2'
'NCK1'
'NCSTN'
'NDC80'
'NECAP2'
'NEDD9'
'NEK4'
'NES'
'NEU1'
'NFE2L2'
'NFIC'
'NFIL3'
'NFKB1'
'NID1'
'NID2'
'NINJ1'
'NIP7'
'NKIRAS2'
'NKX2-2'
'NMB'
'NMD3'
'NME4'
'NMI'
'NNMT'
'NOC3L'
'NOL11'
'NOL8'
'NONO'
'NOTCH1'
'NOTCH2'
'NOX4'
'NP'
'NPC2'
'NPL'
'NPM1'
'NRAS'
'NSMAF'
'NSUN5B'
'NT5DC2'
'NT5E'
'NUBP1'
'NUCB2'
'NUDT1'
'NUP107'
'NUP155'
'NUP205'
'NUP37'
'NUP43'
'NUP54'
'NUP88'
'NUP93'
'NUPL2'
'NUPR1'
'NUSAP1'
'NVL'
'NXT1'
'NXT2'
'OAS1'
'OAS3'
'ODC1'
'OIP5'
'OLFML2B'
'OLFML3'
'ORMDL2'
'OS9'
'OSBPL11'
'OSBPL9'
'OXSM'
'OXTR'
'P2RY5'
'P4HA1'
'P4HB'
'PAICS'
'PALLD'
'PARP12'
'PARP4'
'PAXIP1'
'PBEF1'
'PBK'
'PBX3'
'PCAF'
'PCNA'
'PCOLCE'
'PCOLCE2'
'PCSK5'
'PDCD6IP'
'PDGFC'
'PDGFD'
'PDIA4'
'PDIA5'
'PDIA6'
'PDLIM1'
'PDLIM2'
'PDLIM3'
'PDPN'
'PECI'
'PEX12'
'PFN1'
'PGDS'
'PGLS'
'PGM3'
'PHACTR4'
'PHB'
'PHC2'
'PHLDA1'
'PI3'
'PIGF'
'PIGG'
'PIGN'
'PIGT'
'PIK3C3'
'PIPOX'
'PKN2'
'PLA2G2A'
'PLA2G4A'
'PLA2G5'
'PLAC8'
'PLAT'
'PLAU'
'PLAUR'
'PLEKHF2'
'PLOD1'
'PLOD2'
'PLOD3'
'PLP2'
'PLSCR1'
'PLTP'
'PLVAP'
'PMF1'
'PMP2'
'PNO1'
'PODXL'
'POLA1'
'POLD2'
'POLD3'
'POLE2'
'POLE3'
'POLI'
'POP5'
'POSTN'
'POT1'
'POU3F2'
'PPIB'
'PPIC'
'PPM1D'
'PPP1CB'
'PPP1R14B'
'PPP4C'
'PPP4R1'
'PRC1'
'PRCP'
'PRDX4'
'PRIM1'
'PRKD1'
'PRKD2'
'PRKD3'
'PRKDC'
'PRMT3'
'PROM1'
'PROS1'
'PRPF40A'
'PRRC1'
'PRRX1'
'PRSS23'
'PSCDBP'
'PSMB8'
'PSMB9'
'PSME2'
'PSPH'
'PSRC1'
'PTBP1'
'PTGS1'
'PTPN13'
'PTPRC'
'PTPRZ1'
'PTRF'
'PTTG1'
'PTTG1IP'
'PTX3'
'PUS7'
'PXDN'
'PXMP3'
'PYCARD'
'PYGL'
'QARS'
'QKI'
'RAB13'
'RAB20'
'RAB27A'
'RAB31'
'RAB32'
'RAB7L1'
'RAB8A'
'RAB9A'
'RACGAP1'
'RAD51AP1'
'RAF1'
'RAI14'
'RALA'
'RALY'
'RAP1A'
'RAP2C'
'RARRES3'
'RASL12'
'RASSF2'
'RBBP4'
'RBBP8'
'RBM28'
'RBM3'
'RBM7'
'RBMS1'
'RBP1'
'RCBTB2'
'RCN1'
'RDX'
'REEP4'
'REV3L'
'REXO2'
'RFC2'
'RFC4'
'RFC5'
'RFXANK'
'RGL2'
'RGS1'
'RGS16'
'RHBDF1'
'RHOC'
'RINT1'
'RIOK2'
'RIPK1'
'RIT1'
'RMI1'
'RNASE2'
'RNASE4'
'RNASE6'
'RNASEH2A'
'RNASET2'
'RND2'
'RND3'
'RNF138'
'RNPEP'
'RP2'
'RPA1'
'RPA2'
'RPA3'
'RPE65'
'RPL36'
'RPLP0'
'RPN1'
'RPN2'
'RPS27L'
'RPS8'
'RRAGC'
'RRM1'
'RRM2'
'RSU1'
'RTP4'
'RUVBL1'
'RYK'
'S100A10'
'S100A11'
'S100A4'
'S100A6'
'S100A8'
'S100A9'
'S100PBP'
'SALL1'
'SAMSN1'
'SAP30BP'
'SAP30L'
'SAR1B'
'SAT1'
'SC65'
'SCAMP2'
'SCIN'
'SCP2'
'SCUBE2'
'SCYE1'
'SDCCAG3'
'SDF2L1'
'SDF4'
'SDHD'
'SEC11A'
'SEC24A'
'SEC61A1'
'SEC61B'
'SEC61G'
'SELL'
'SEMA5A'
'SEPX1'
'SERPINA1'
'SERPINA3'
'SERPINB1'
'SERPINB6'
'SERPINE1'
'SERPING1'
'SERPINH1'
'SF3A2'
'SF3B4'
'SFRP4'
'SFRS12'
'SFRS9'
'SH3GLB1'
'SHC1'
'SHCBP1'
'SHMT2'
'SHOX2'
'SLAMF8'
'SLC16A1'
'SLC16A4'
'SLC25A13'
'SLC25A15'
'SLC25A20'
'SLC25A24'
'SLC26A2'
'SLC27A3'
'SLC2A10'
'SLC2A4RG'
'SLC2A5'
'SLC30A5'
'SLC35D2'
'SLC35F2'
'SLC38A6'
'SLC39A1'
'SLC39A14'
'SLC3A2'
'SLC43A3'
'SLC4A2'
'SLC7A7'
'SLMO2'
'SMAD1'
'SMAD4'
'SMAD5'
'SMARCA5'
'SMARCC1'
'SMARCE1'
'SMC2'
'SMC4'
'SMC5'
'SMCHD1'
'SMS'
'SNAI2'
'SNAPC1'
'SNCAIP'
'SNRPB'
'SNRPE'
'SNRPG'
'SNX5'
'SNX6'
'SNX7'
'SOAT1'
'SOCS2'
'SOD2'
'SOX11'
'SOX2'
'SOX4'
'SOX9'
'SP110'
'SP3'
'SPAG16'
'SPARC'
'SPATA6'
'SPCS3'
'SPG11'
'SPON2'
'SPP1'
'SPRY1'
'SPRY4'
'SQRDL'
'SRGN'
'SRPX'
'SRPX2'
'SSBP1'
'SSFA2'
'SSR1'
'SSR2'
'SSR3'
'SSR4'
'STAB1'
'STAC'
'STAG1'
'STAG2'
'STAMBP'
'STAT3'
'STEAP3'
'STIL'
'STK17A'
'STK38'
'STON1'
'STT3A'
'STX10'
'STXBP3'
'SUCLG2'
'SUMO4'
'SWAP70'
'SYK'
'SYNC1'
'SYNCRIP'
'SYNE2'
'SYNPO'
'SYPL1'
'TACC3'
'TAF12'
'TAGLN'
'TAGLN2'
'TANK'
'TAP1'
'TARBP2'
'TARS'
'TBC1D15'
'TBL2'
'TCF12'
'TCF7L1'
'TCIRG1'
'TDG'
'TFB2M'
'TFPI'
'TGDS'
'TGFB1'
'TGFB1I1'
'TGFBI'
'TGIF1'
'THADA'
'THBS2'
'THOC2'
'TIA1'
'TIMELESS'
'TIMP1'
'TIMP2'
'TIMP3'
'TIMP4'
'TIPARP'
'TIPIN'
'TLN1'
'TLR1'
'TLR2'
'TLR3'
'TM4SF1'
'TM9SF1'
'TMBIM1'
'TMBIM4'
'TMCO1'
'TMED1'
'TMED2'
'TMED5'
'TMED7'
'TMED9'
'TMEM100'
'TMEM106B'
'TMEM106C'
'TMEM123'
'TMEM140'
'TMEM149'
'TMEM165'
'TMEM168'
'TMEM176A'
'TMEM176B'
'TMEM33'
'TMEM38B'
'TMEM45A'
'TMEM87A'
'TMF1'
'TMSL8'
'TNC'
'TNFAIP3'
'TNFAIP6'
'TNFAIP8'
'TNFRSF12A'
'TNFRSF1A'
'TNFRSF1B'
'TNIP1'
'TNIP2'
'TNPO1'
'TNPO3'
'TOP2A'
'TP53'
'TP53AP1'
'TP53I3'
'TPM4'
'TPRKB'
'TPST1'
'TPX2'
'TRA2A'
'TRAF3IP2'
'TRAM1'
'TRAM2'
'TREM1'
'TREM2'
'TRIAP1'
'TRIB2'
'TRIB3'
'TRIM21'
'TRIM22'
'TRIM24'
'TRIM28'
'TRIM5'
'TRIOBP'
'TRIP10'
'TRIP6'
'TRMT5'
'TROVE2'
'TSEN34'
'TSPAN12'
'TSPAN31'
'TSPAN6'
'TSPO'
'TTC31'
'TTK'
'TUBB6'
'TULP3'
'TWF1'
'TWSG1'
'TXLNA'
'TXNDC1'
'TXNDC5'
'TXNIP'
'TYMS'
'TYROBP'
'UBD'
'UBE2C'
'UCP2'
'UEVLD'
'UGDH'
'UNC84A'
'UPP1'
'USP1'
'USP3'
'USP52'
'UST'
'VAMP5'
'VAMP8'
'VAT1'
'VCAM1'
'VCAN'
'VEGFA'
'VEZF1'
'VGLL4'
'VIM'
'VKORC1'
'VPS13C'
'VPS54'
'VSIG4'
'VWF'
'WBP5'
'WBSCR22'
'WDR12'
'WDR19'
'WDR3'
'WDR57'
'WDR5B'
'WEE1'
'WIPF1'
'WIPI1'
'WNT5A'
'WSB1'
'WSCD1'
'WWTR1'
'YAP1'
'YBX1'
'YEATS4'
'YES1'
'YIF1A'
'YIPF6'
'ZBTB20'
'ZC3HAV1'
'ZCCHC10'
'ZCCHC6'
'ZCCHC8'
'ZDHHC4'
'ZFP36L1'
'ZFP36L2'
'ZIC1'
'ZMPSTE24'
'ZNF12'
'ZNF136'
'ZNF140'
'ZNF146'
'ZNF167'
'ZNF193'
'ZNF20'
'ZNF217'
'ZNF22'
'ZNF266'
'ZNF271'
'ZNF274'
'ZNF3'
'ZNF302'
'ZNF313'
'ZNF395'
'ZNF410'
'ZNF43'
'ZNF430'
'ZNF432'
'ZNF45'
'ZNF468'
'ZNF532'
'ZNF652'
'ZNF83'
'ZNHIT1'
'ZWILCH'
'ZWINT'
'ZYX'
'ZZZ3'

## Sheet: GBM down
'A2BP1'
'AACS'
'AAK1'
'ABCG4'
'ABHD14A'
'ABHD8'
'ABLIM3'
'ABR'
'ACACA'
'ACCN1'
'ACOT7'
'ACSBG1'
'ACSL6'
'ACTL6B'
'ACTN2'
'ACTR3B'
'ADAM23'
'ADAMTS8'
'ADARB2'
'ADCY2'
'ADCYAP1'
'ADRA2A'
'AGPAT7'
'AGTPBP1'
'AGXT2L1'
'AK5'
'AKAP11'
'AKAP5'
'AKAP6'
'ALDH2'
'ALDH5A1'
'ALDH6A1'
'ALDOC'
'AMPH'
'ANK2'
'ANK3'
'ANKRD46'
'ANKS1B'
'ANXA11'
'ANXA3'
'AP2A2'
'AP3B2'
'AP3M2'
'APBA2'
'APBA2BP'
'APBB1'
'APLP1'
'APOD'
'APOO'
'ARF3'
'ARHGDIG'
'ARHGEF9'
'ARNT2'
'ARPC5L'
'ARPP-19'
'ARPP-21'
'ASPA'
'ASPHD1'
'ASRGL1'
'ASS1'
'ASTN1'
'ATP13A2'
'ATP1A2'
'ATP1A3'
'ATP1B1'
'ATP2A2'
'ATP2B1'
'ATP2B2'
'ATP2B3'
'ATP6V0A1'
'ATP6V0C'
'ATP6V0D1'
'ATP6V1A'
'ATP6V1B2'
'ATP6V1C1'
'ATP6V1D'
'ATP6V1E1'
'ATP6V1G2'
'ATP6V1H'
'ATP8A1'
'ATP8A2'
'ATP9A'
'ATRNL1'
'AUH'
'AVPI1'
'B3GALT2'
'B3GAT1'
'B3GNT1'
'B4GALNT1'
'B4GALT6'
'BAI2'
'BAI3'
'BAIAP2'
'BASP1'
'BCAS1'
'BCL11A'
'BCL11B'
'BCL2L2'
'BCR'
'BDNF'
'BEX1'
'BHLHB9'
'BIN1'
'BLCAP'
'BSN'
'BZRAP1'
'CA10'
'CA11'
'CA4'
'CABP1'
'CACNA1A'
'CACNA2D2'
'CACNA2D3'
'CACNB1'
'CACNB2'
'CACNB3'
'CACNB4'
'CACNG2'
'CACNG3'
'CADM3'
'CADPS2'
'CALB1'
'CALB2'
'CALM1'
'CALM3'
'CAMK1D'
'CAMK1G'
'CAMK2A'
'CAMK2B'
'CAMK2G'
'CAMK2N1'
'CAMK4'
'CAMKK2'
'CAMKV'
'CAMTA1'
'CAMTA2'
'CAP2'
'CAPN3'
'CARTPT'
'CBFA2T3'
'CBX6'
'CBX7'
'CCDC28A'
'CCDC6'
'CCDC92'
'CCK'
'CCKBR'
'CCNA1'
'CD200'
'CDH10'
'CDH12'
'CDH18'
'CDH22'
'CDH7'
'CDH8'
'CDH9'
'CDK5'
'CDK5R1'
'CDK5R2'
'CELSR2'
'CELSR3'
'CEND1'
'CENTA1'
'CENTG2'
'CGREF1'
'CHAC1'
'CHD5'
'CHGA'
'CHGB'
'CHN1'
'CHN2'
'CHP'
'CHST1'
'CIT'
'CKB'
'CLASP2'
'CLCN4'
'CLDN10'
'CLIP3'
'CLSTN1'
'CLSTN2'
'CLSTN3'
'CLTB'
'CMAS'
'CNKSR2'
'CNNM1'
'CNTN1'
'CNTN6'
'CNTNAP1'
'CNTNAP2'
'COBL'
'COX7A1'
'CP110'
'CPEB1'
'CPNE6'
'CRABP1'
'CRH'
'CRHBP'
'CRLF1'
'CRMP1'
'CRY2'
'CRYM'
'CTNNA2'
'CTNNBIP1'
'CUTL2'
'CX3CL1'
'CXCL14'
'CYFIP2'
'CYP26B1'
'CYP46A1'
'D4S234E'
'DAAM2'
'DBC1'
'DBP'
'DCLK1'
'DCTN1'
'DDAH1'
'DDHD2'
'DDN'
'DDX24'
'DDX25'
'DEAF1'
'DGKB'
'DGKI'
'DGKZ'
'DHCR24'
'DHRS9'
'DIO2'
'DIP2C'
'DIRAS2'
'DIXDC1'
'DKFZP564J102'
'DKFZP564O0823'
'DKK3'
'DLG2'
'DLG3'
'DLGAP2'
'DMXL2'
'DNAJC12'
'DNAJC6'
'DNAL4'
'DNM1'
'DNM3'
'DOC2A'
'DOCK3'
'DPF1'
'DPP6'
'DRD1'
'DRD1IP'
'DSP'
'DTNB'
'DUSP2'
'DUSP26'
'DUSP8'
'DYNC1I1'
'DYNLT3'
'EEF1A2'
'EFCBP2'
'EFHD1'
'EFHD2'
'EFNA3'
'EFNB3'
'EGR3'
'EGR4'
'EHD3'
'ELAVL2'
'ELAVL4'
'ELMO1'
'ELOVL4'
'EMX2'
'ENC1'
'ENO2'
'ENPP2'
'ENSA'
'ENTPD3'
'ENTPD6'
'EPB41L1'
'EPB41L3'
'EPB49'
'EPHA4'
'EPHB6'
'EPS15'
'ERBB4'
'ERC2'
'ETS2'
'EVL'
'FA2H'
'FAAH'
'FABP3'
'FABP6'
'FAIM2'
'FAM107A'
'FAM130A2'
'FAM131A'
'FAM131B'
'FAM134A'
'FAM13A1'
'FAM49A'
'FAM50B'
'FAM5B'
'FBXL15'
'FBXL2'
'FBXO2'
'FBXO34'
'FBXO41'
'FBXW7'
'FDFT1'
'FEZF2'
'FGF12'
'FGF13'
'FGF14'
'FGF9'
'FGFR3'
'FHL2'
'FHOD3'
'FKBP1B'
'FLJ10781'
'FLJ20160'
'FLJ30092'
'FLRT1'
'FLRT2'
'FLRT3'
'FOSB'
'FREQ'
'FRS3'
'FUT9'
'FXYD1'
'FXYD6'
'FXYD7'
'GABARAPL1'
'GABBR1'
'GABBR2'
'GABRA1'
'GABRA2'
'GABRA3'
'GABRA4'
'GABRA5'
'GABRB1'
'GABRB2'
'GABRB3'
'GABRD'
'GABRG2'
'GAD2'
'GALNT14'
'GARNL4'
'GAS7'
'GCC2'
'GDAP1L1'
'GDI1'
'GFOD1'
'GFRA2'
'GHITM'
'GLRB'
'GLS'
'GLS2'
'GLUD1'
'GNAI1'
'GNAL'
'GNAO1'
'GNAZ'
'GNB5'
'GNG3'
'GOT1'
'GOT2'
'GPC5'
'GPD1L'
'GPR22'
'GPR6'
'GPR88'
'GPRASP1'
'GREM2'
'GRIA1'
'GRIA2'
'GRIA3'
'GRIN1'
'GRIN2A'
'GRM3'
'GRM7'
'GSTM5'
'GUCY1A3'
'GUCY1B3'
'HABP4'
'HAGH'
'HBA2'
'HBQ1'
'HDAC5'
'HECW1'
'HERC1'
'HERC2'
'HISPPD2A'
'HIVEP2'
'HK1'
'HLF'
'HMGCS1'
'HMP19'
'HNT'
'HOMER1'
'HOOK1'
'HPCA'
'HPCAL1'
'HPCAL4'
'HPRT1'
'HS3ST2'
'HSD17B6'
'HSPA12A'
'HSPA2'
'HSPB3'
'HSPH1'
'HTR1E'
'HTR2A'
'HTR2C'
'ICAM5'
'IDI1'
'IDS'
'IL1RAPL1'
'INA'
'INPP4A'
'INPP5A'
'INPP5F'
'IQSEC1'
'IQSEC2'
'IQSEC3'
'ITFG1'
'ITPKA'
'ITPR1'
'JAG2'
'JPH3'
'KALRN'
'KATNB1'
'KBTBD11'
'KCNAB1'
'KCNAB2'
'KCNB1'
'KCNC1'
'KCNJ3'
'KCNJ6'
'KCNK1'
'KCNK10'
'KCNK12'
'KCNK3'
'KCNMA1'
'KCNMB4'
'KCNN1'
'KCNS1'
'KCNV1'
'KHDRBS2'
'KIAA0143'
'KIAA0284'
'KIAA0319'
'KIAA0329'
'KIAA0513'
'KIAA0574'
'KIAA0774'
'KIAA0888'
'KIAA0984'
'KIAA1045'
'KIAA1107'
'KIAA1279'
'KIAA1324'
'KIAA1598'
'KIF17'
'KIF1A'
'KIF1B'
'KIF21B'
'KIF3A'
'KIF3C'
'KIF5A'
'KIF5C'
'KIFAP3'
'KIT'
'KLC1'
'KLC2'
'KLHDC3'
'KLHL2'
'KLHL26'
'KLHL3'
'KLK6'
'KLK7'
'KRT17'
'LANCL1'
'LARGE'
'LARP6'
'LASS6'
'LCMT1'
'LDB2'
'LDOC1'
'LENG4'
'LGI1'
'LHPP'
'LHX2'
'LHX6'
'LIN7B'
'LMO3'
'LMO4'
'LOC201229'
'LOC552889'
'LPHN1'
'LPPR4'
'LRP3'
'LRRTM2'
'LY6E'
'LY6H'
'M-RIP'
'MADD'
'MAL'
'MAP1A'
'MAP1B'
'MAP2'
'MAP2K1'
'MAP2K4'
'MAP6D1'
'MAP7'
'MAPK1'
'MAPK10'
'MAPK6'
'MAPK8IP2'
'MAPK9'
'MAPRE3'
'MAPT'
'MARK4'
'MAST1'
'MAST3'
'MATK'
'MBNL2'
'MBP'
'MCF2L'
'MDH1'
'ME1'
'MEF2C'
'MGC5566'
'MGLL'
'MGST3'
'MICAL2'
'MKL2'
'MLLT11'
'MMD'
'MNT'
'MOAP1'
'MOBP'
'MOG'
'MPP2'
'MRAS'
'MTCH1'
'MTMR9'
'MYCBP2'
'MYH10'
'MYO16'
'MYOM2'
'MYRIP'
'MYT1L'
'NAP1L2'
'NAP1L3'
'NAV3'
'NBEA'
'NBL1'
'NCALD'
'NCAM1'
'NCDN'
'NDEL1'
'NDN'
'NDRG2'
'NDRG3'
'NDRG4'
'NDST3'
'NDUFB8'
'NECAP1'
'NEDD4L'
'NEFH'
'NEFL'
'NEFM'
'NELF'
'NELL1'
'NELL2'
'NEUROD2'
'NEUROD6'
'NIPSNAP3B'
'NISCH'
'NKRF'
'NLK'
'NME5'
'NMNAT2'
'NNAT'
'NOL4'
'NOS1AP'
'NOV'
'NPTN'
'NPTX1'
'NPTX2'
'NPTXR'
'NPY'
'NPY1R'
'NR3C2'
'NR4A2'
'NRGN'
'NRIP3'
'NRN1'
'NRXN1'
'NRXN2'
'NRXN3'
'NSF'
'NT5DC3'
'NTRK3'
'NTSR2'
'NUAK1'
'NUDT11'
'NY-REN-7'
'OAT'
'OCA2'
'ODZ3'
'OGDHL'
'OLFM1'
'OMG'
'OPA1'
'OPCML'
'OPRK1'
'OPTN'
'OSBPL1A'
'OTUB1'
'OVGP1'
'OXCT1'
'OXR1'
'P2RX5'
'PAH'
'PAIP2B'
'PAK1'
'PAK3'
'PAK6'
'PAK7'
'PALM'
'PAQR6'
'PCDH8'
'PCDH9'
'PCLO'
'PCMT1'
'PCP4'
'PCSK1'
'PCSK1N'
'PCSK2'
'PDE1A'
'PDE2A'
'PDE4DIP'
'PDE8B'
'PDK2'
'PDYN'
'PEG3'
'PENK'
'PEX5L'
'PFKM'
'PFKP'
'PFN2'
'PFTK1'
'PGBD5'
'PH-4'
'PHACTR1'
'PHLPPL'
'PHYHIP'
'PID1'
'PIGZ'
'PIN1'
'PINK1'
'PIP3-E'
'PIP5K1C'
'PITPNB'
'PITRM1'
'PJA1'
'PKIA'
'PKP4'
'PLCB1'
'PLCL2'
'PLD3'
'PLEKHA1'
'PLEKHB1'
'PLK2'
'PLLP'
'PLP1'
'PNMA1'
'PNMA2'
'PNOC'
'POPDC3'
'PPA1'
'PPEF1'
'PPFIA2'
'PPFIA3'
'PPFIA4'
'PPL'
'PPM1H'
'PPM2C'
'PPME1'
'PPP1R13B'
'PPP1R16B'
'PPP1R1A'
'PPP1R3C'
'PPP1R7'
'PPP1R9A'
'PPP2R2D'
'PPP3CA'
'PPP3CB'
'PPP3R1'
'PREPL'
'PRKACB'
'PRKAR1B'
'PRKAR2B'
'PRKCB1'
'PRKCQ'
'PRMT8'
'PRNP'
'PRODH'
'PRPH2'
'PRSS3'
'PSD'
'PSD3'
'PTGDS'
'PTPN3'
'PTPN4'
'PTPRD'
'PTPRK'
'PTPRM'
'PTPRN'
'PTPRN2'
'PTPRR'
'PTPRT'
'PVALB'
'PYGM'
'QDPR'
'R3HDM1'
'R3HDM2'
'RAB11FIP2'
'RAB11FIP5'
'RAB15'
'RAB26'
'RAB33A'
'RAB3A'
'RAB3B'
'RAB40B'
'RAB6B'
'RAI2'
'RALGPS1'
'RAP1GAP'
'RAP1GDS1'
'RAPGEF2'
'RAPGEF4'
'RAPGEF5'
'RAPGEFL1'
'RASAL1'
'RASGRF1'
'RASGRP1'
'RASL10A'
'RASL11B'
'RBM9'
'RBP4'
'REEP1'
'RELN'
'REPS2'
'RGS20'
'RGS4'
'RGS7'
'RHOBTB2'
'RHOF'
'RICS'
'RIMBP2'
'RIMS1'
'RIMS2'
'RIMS3'
'RIT2'
'RND1'
'RNF128'
'RNF208'
'RNF41'
'ROGDI'
'RP11-35N6.1'
'RPH3A'
'RPP25'
'RPRM'
'RPS6KA2'
'RPS6KA5'
'RTN1'
'RTN2'
'RTN3'
'RUNX1T1'
'RUSC1'
'RUSC2'
'RYR2'
'S100A1'
'SATB1'
'SCAMP5'
'SCG2'
'SCG3'
'SCG5'
'SCGB2A1'
'SCN1B'
'SCN2A'
'SCN3B'
'SCN8A'
'SEC14L5'
'SEC61A2'
'SELENBP1'
'SEMA3G'
'SEMA4A'
'SEMA4D'
'SERINC3'
'SERPINF1'
'SERPINI1'
'SEZ6L2'
'SH3BP5'
'SH3GL2'
'SH3GL3'
'SH3GLB2'
'SHANK2'
'SHC3'
'SIDT1'
'SIGIRR'
'SIRPA'
'SLC12A5'
'SLC13A4'
'SLC17A6'
'SLC17A7'
'SLC1A1'
'SLC1A2'
'SLC1A4'
'SLC1A6'
'SLC22A17'
'SLC24A2'
'SLC25A12'
'SLC25A14'
'SLC25A22'
'SLC25A4'
'SLC27A2'
'SLC2A6'
'SLC30A3'
'SLC38A1'
'SLC41A3'
'SLC4A3'
'SLC6A1'
'SLC6A15'
'SLC8A2'
'SLC9A6'
'SLCO1C1'
'SLIT1'
'SLIT2'
'SLIT3'
'SLITRK5'
'SMARCD3'
'SMPX'
'SMYD2'
'SNAP25'
'SNAP91'
'SNCA'
'SNCB'
'SNCG'
'SNPH'
'SNX10'
'SOBP'
'SORBS2'
'SORCS3'
'SOSTDC1'
'SOX10'
'SPIN1'
'SPINT2'
'SPOCK1'
'SPOCK3'
'SPTAN1'
'SPTBN2'
'SRGAP3'
'SSBP3'
'SST'
'SSTR2'
'SSX2IP'
'ST6GALNAC5'
'STARD13'
'STAT4'
'STMN2'
'STMN4'
'STOML1'
'STX1A'
'STXBP1'
'STXBP5L'
'STXBP6'
'STYK1'
'SULT1A1'
'SULT4A1'
'SUSD4'
'SV2A'
'SV2B'
'SV2C'
'SYN1'
'SYN2'
'SYN3'
'SYNGR3'
'SYNJ1'
'SYNJ2'
'SYP'
'SYT1'
'SYT13'
'SYT17'
'SYT5'
'TAC1'
'TAC3'
'TACSTD1'
'TAGLN3'
'TBC1D9'
'TBR1'
'TCEAL2'
'TERF2'
'TERF2IP'
'TESC'
'TF'
'TFPT'
'THRA'
'THY1'
'TIAM1'
'TLN2'
'TM2D3'
'TMCC2'
'TMEFF1'
'TMEM16C'
'TMEM24'
'TMEM35'
'TMEM59L'
'TNNI3K'
'TNNT1'
'TOLLIP'
'TPD52L1'
'TPPP'
'TRHDE'
'TRIM2'
'TRIM23'
'TRIM36'
'TRIM37'
'TRIM44'
'TSPAN7'
'TSPYL1'
'TSPYL2'
'TSPYL4'
'TSPYL5'
'TTBK2'
'TTLL7'
'TUBA4A'
'TUBB2A'
'TUBB4'
'TUBG2'
'TULP4'
'TUSC3'
'TYRO3'
'TYRP1'
'UCHL1'
'UGP2'
'UGT8'
'ULK2'
'UNC13A'
'UROS'
'USP11'
'USP25'
'VAMP1'
'VAMP2'
'VIP'
'VIPR1'
'VSNL1'
'VTI1B'
'WASF1'
'WASF3'
'WBP2'
'WDR47'
'WDR7'
'WFDC1'
'WFDC2'
'WFS1'
'WIF1'
'WNT10B'
'XK'
'XYLT1'
'YPEL1'
'YPEL5'
'YWHAH'
'YWHAZ'
'ZDHHC14'
'ZFPM2'
'ZMAT4'
'ZNF248'
'ZNF365'
'ZNF536'
'ZNF804A'
