# Supplementary material for: Investigating the Link between Molecular Subtypes of Glioblastoma, Epithelial-Mesenchymal Transition, and CD133 Cell Surface Protein
Source: PLoS One. 2013 May 29;8(5):e64169. doi: 10.1371/journal.pone.0064169 (PMC3667082; doi:10.1371/journal.pone.0064169)
Supplement: File S2 — List of genes that are up or down-regulated with a fold change of at least two in each of the TCGA GBM subtypes when compared to the TCGA normal samples. (XLS) [file pone.0064169.s008.xls]

## Sheet: Mesenchymal up
Supplemental file 2: List of genes that are up or down-regulated with a fold change of at least two in each of the TCGA GBM subtypes when compared to the TCGA normal samples.
'A2M'
'ABCA1'
'ABCB7'
'ABCC3'
'ABCC4'
'ABHD3'
'ABHD4'
'ABHD5'
'ACOT9'
'ACOX2'
'ACP5'
'ACP6'
'ACSL1'
'ACTA2'
'ACTG2'
'ACTL6A'
'ACTN1'
'ACY1'
'ADAM12'
'ADAM9'
'ADAMDEC1'
'ADAMTS1'
'ADAMTS5'
'ADCY7'
'ADFP'
'ADM'
'ADORA3'
'ADPGK'
'AEBP1'
'AGA'
'AGPAT5'
'AHCTF1'
'AHCY'
'AHR'
'AIF1'
'AIM1'
'AK2'
'AKAP13'
'ALG3'
'ALG6'
'ALG8'
'ALOX5AP'
'AMMECR1'
'ANG'
'ANGPT1'
'ANGPT2'
'ANGPTL2'
'ANGPTL4'
'ANKRD10'
'ANKRD25'
'ANKRD57'
'ANP32E'
'ANPEP'
'ANXA1'
'ANXA2'
'ANXA2P2'
'ANXA4'
'ANXA5'
'APH1A'
'APH1B'
'APOBEC3B'
'APOBEC3C'
'APOBEC3G'
'APOC1'
'APOC2'
'APOL6'
'APRT'
'AQP1'
'AQP9'
'AQR'
'ARAF'
'ARF4'
'ARFGAP3'
'ARFIP1'
'ARHGAP15'
'ARHGAP17'
'ARHGAP29'
'ARHGDIB'
'ARHGEF6'
'ARMCX6'
'ARMET'
'ARPC1B'
'ARPC3'
'ARSJ'
'ASCC3'
'ASCC3L1'
'ASF1B'
'ASPM'
'ASPN'
'ATAD2'
'ATF1'
'ATF3'
'ATM'
'ATP10D'
'ATP13A3'
'ATP6V0E1'
'AUP1'
'AURKA'
'AYTL2'
'AZGP1'
'B2M'
'BACE2'
'BANP'
'BARD1'
'BAX'
'BAZ1A'
'BAZ1B'
'BBOX1'
'BCAT1'
'BCHE'
'BCL10'
'BCL2A1'
'BCL2L13'
'BCL6'
'BCL7C'
'BDH2'
'BET1'
'BFAR'
'BGN'
'BIRC3'
'BIRC5'
'BLM'
'BLNK'
'BMP2'
'BMP2K'
'BNC2'
'BNIP2'
'BST2'
'BTG1'
'BTG3'
'BTN3A2'
'BTN3A3'
'BUB1B'
'BUD31'
'BZW1'
'C10orf10'
'C11orf67'
'C11orf75'
'C12orf11'
'C12orf41'
'C12orf5'
'C13orf18'
'C14orf109'
'C14orf147'
'C14orf94'
'C17orf42'
'C17orf62'
'C19orf10'
'C19orf24'
'C19orf54'
'C1GALT1C1'
'C1QA'
'C1QB'
'C1RL'
'C1S'
'C1orf121'
'C1orf144'
'C1orf156'
'C1orf218'
'C1orf27'
'C1orf38'
'C1orf54'
'C1orf78'
'C1orf80'
'C1orf9'
'C2'
'C20orf11'
'C20orf111'
'C20orf20'
'C21orf59'
'C21orf62'
'C21orf7'
'C2orf28'
'C3'
'C3AR1'
'C3orf64'
'C5AR1'
'C5orf15'
'C5orf28'
'C5orf3'
'C6orf145'
'C6orf62'
'C7orf23'
'C7orf42'
'C7orf49'
'C8orf4'
'C9orf46'
'C9orf82'
'CA12'
'CA2'
'CA3'
'CA9'
'CAD'
'CALCOCO2'
'CALCRL'
'CALD1'
'CALR'
'CALU'
'CANT1'
'CANX'
'CAPG'
'CAPN2'
'CAPZA2'
'CARD8'
'CARHSP1'
'CASP1'
'CASP3'
'CASP4'
'CASP6'
'CASP7'
'CASP8'
'CAST'
'CAT'
'CAV1'
'CAV2'
'CBFB'
'CBX3'
'CCDC102B'
'CCDC109B'
'CCDC59'
'CCDC76'
'CCL18'
'CCL2'
'CCL20'
'CCL5'
'CCNA2'
'CCNB1'
'CCNB2'
'CCNG1'
'CCR1'
'CCR5'
'CCT6A'
'CD14'
'CD151'
'CD163'
'CD164'
'CD248'
'CD2AP'
'CD300A'
'CD302'
'CD320'
'CD37'
'CD4'
'CD44'
'CD48'
'CD53'
'CD58'
'CD63'
'CD69'
'CD74'
'CD86'
'CD9'
'CD93'
'CD97'
'CDC2'
'CDC20'
'CDC23'
'CDC25B'
'CDC73'
'CDCA3'
'CDCP1'
'CDH11'
'CDH5'
'CDK2'
'CDK4'
'CDKN1A'
'CDKN2C'
'CDKN3'
'CEBPB'
'CEBPD'
'CEBPG'
'CECR1'
'CENPA'
'CENPE'
'CENPF'
'CENPM'
'CENTA2'
'CENTD3'
'CEP55'
'CFD'
'CFI'
'CFLAR'
'CHCHD3'
'CHCHD8'
'CHD1'
'CHEK1'
'CHI3L1'
'CHI3L2'
'CHIC2'
'CHRNA9'
'CHST7'
'CHSY1'
'CIB1'
'CKAP2'
'CKAP4'
'CKLF'
'CKS1B'
'CKS2'
'CLEC2B'
'CLEC5A'
'CLEC7A'
'CLIC1'
'CLIC4'
'CLK1'
'CLN5'
'CLP1'
'CMTM6'
'CNGA3'
'CNIH4'
'CNN2'
'CNN3'
'CNOT2'
'COL11A1'
'COL15A1'
'COL18A1'
'COL1A1'
'COL1A2'
'COL3A1'
'COL4A1'
'COL4A2'
'COL5A1'
'COL5A2'
'COL6A2'
'COL6A3'
'COL8A2'
'COMMD4'
'COMT'
'COPB1'
'COPB2'
'COPZ1'
'COPZ2'
'COQ2'
'CORO1C'
'COTL1'
'CP'
'CPD'
'CPNE3'
'CPSF4'
'CPVL'
'CREB3L2'
'CRIP1'
'CROT'
'CRTAP'
'CRY1'
'CRYZ'
'CSDA'
'CSF1R'
'CSF2RB'
'CSGlcA-T'
'CSK'
'CSNK1D'
'CSRP2'
'CSTA'
'CTBS'
'CTDSP1'
'CTDSP2'
'CTGF'
'CTNNA1'
'CTNNAL1'
'CTNND1'
'CTNS'
'CTR9'
'CTSA'
'CTSB'
'CTSC'
'CTSD'
'CTSK'
'CTSL1'
'CTSO'
'CTSS'
'CXCL10'
'CXCL2'
'CXCL5'
'CXCL9'
'CXCR4'
'CXCR7'
'CXorf21'
'CXorf9'
'CYB561D2'
'CYB5R4'
'CYBA'
'CYBB'
'CYBRD1'
'CYP1B1'
'CYP20A1'
'CYR61'
'CYTL1'
'DAB2'
'DAP'
'DAP3'
'DARS'
'DBF4'
'DBR1'
'DCHS1'
'DCPS'
'DDAH2'
'DDB2'
'DDIT3'
'DDIT4'
'DDOST'
'DDR1'
'DDR2'
'DDX21'
'DDX23'
'DDX39'
'DECR1'
'DEK'
'DENND1A'
'DENND2A'
'DENND2D'
'DENND4C'
'DEPDC1'
'DERA'
'DERL2'
'DFNA5'
'DHFR'
'DHRS3'
'DHX40'
'DIRAS3'
'DKFZp762E1312'
'DKK1'
'DLEU1'
'DLG7'
'DNAJB1'
'DNAJC10'
'DNALI1'
'DNASE2'
'DNMBP'
'DNMT1'
'DOCK2'
'DONSON'
'DPM3'
'DPP3'
'DPP4'
'DPY19L1'
'DPY19L4'
'DPYD'
'DPYSL3'
'DR1'
'DRAM'
'DSE'
'DTL'
'DTWD1'
'DTYMK'
'DUSP1'
'DUSP6'
'DYNLT1'
'E2F6'
'EBI2'
'ECM2'
'ECOP'
'ECT2'
'EDEM2'
'EDNRA'
'EFEMP1'
'EFEMP2'
'EFHC1'
'EFNA1'
'EGFR'
'EGR1'
'EGR2'
'EHD2'
'EHD4'
'EIF2AK3'
'EIF3B'
'EIF3M'
'EIF4A1'
'EIF4E2'
'EIF4EBP1'
'EIF6'
'ELAVL1'
'ELF1'
'ELF4'
'ELOVL5'
'ELTD1'
'EMG1'
'EMILIN1'
'EMP1'
'EMP3'
'EMR2'
'EN1'
'ENAH'
'ENPEP'
'ENTPD1'
'EPS8'
'ERBB2IP'
'ERLIN2'
'ETAA1'
'ETHE1'
'EVI2B'
'EXOD1'
'EXOSC8'
'EXT2'
'EZH2'
'F11R'
'F13A1'
'F2R'
'FABP5'
'FADD'
'FAH'
'FAIM'
'FAM111A'
'FAM119B'
'FAM129A'
'FAM18B'
'FAM26B'
'FAM46A'
'FAM57A'
'FAM60A'
'FAM64A'
'FAM70A'
'FAM82B'
'FANCG'
'FANCI'
'FAP'
'FAS'
'FAT'
'FBLN5'
'FBN1'
'FBN2'
'FBXL7'
'FBXO5'
'FCER1G'
'FCGBP'
'FCGR1A'
'FCGR2A'
'FCGR2B'
'FCGR3B'
'FCGRT'
'FDX1'
'FEM1C'
'FER1L3'
'FGL2'
'FGR'
'FILIP1L'
'FJX1'
'FKBP10'
'FKBP11'
'FKBP14'
'FKBP5'
'FLJ10357'
'FLJ20035'
'FLJ20273'
'FLJ21963'
'FLJ22222'
'FLJ22662'
'FLNA'
'FLNC'
'FLVCR2'
'FMOD'
'FN1'
'FNDC3B'
'FOLR2'
'FOS'
'FPGT'
'FPR1'
'FSTL1'
'FTSJ2'
'FUBP3'
'FUCA1'
'FUSIP1'
'FXYD5'
'FYB'
'FZD1'
'FZD2'
'FZD5'
'FZD6'
'FZD7'
'G0S2'
'G3BP1'
'GAA'
'GADD45A'
'GADD45B'
'GAL3ST4'
'GALNS'
'GALNT1'
'GALNT10'
'GALNT2'
'GALNT7'
'GANAB'
'GAS1'
'GATAD1'
'GATAD2A'
'GBE1'
'GBP1'
'GBP2'
'GCA'
'GCLM'
'GEM'
'GEMIN6'
'GFPT2'
'GGH'
'GIMAP4'
'GIMAP6'
'GINS1'
'GINS2'
'GLA'
'GLB1'
'GLIPR1'
'GLT25D1'
'GLT8D1'
'GMFG'
'GMNN'
'GMPPA'
'GMPS'
'GNA12'
'GNAI2'
'GNAI3'
'GNB2'
'GNB2L1'
'GNG11'
'GNG12'
'GNG5'
'GNL2'
'GNS'
'GOLPH3'
'GOLT1B'
'GPC1'
'GPC4'
'GPNMB'
'GPR177'
'GPR65'
'GPRC5A'
'GPX1'
'GPX3'
'GPX7'
'GRN'
'GSN'
'GSPT1'
'GSTK1'
'GSTP1'
'GTF2E2'
'GTF3C3'
'GUSB'
'GYPC'
'GYS1'
'HAMP'
'HAS2'
'HAT1'
'HCK'
'HCLS1'
'HCP5'
'HDAC1'
'HEATR1'
'HEATR2'
'HEATR3'
'HEBP2'
'HEG1'
'HERC5'
'HES1'
'HEXA'
'HEXB'
'HIF1A'
'HIG2'
'HIP1'
'HISPPD1'
'HIST1H1C'
'HIST1H2AC'
'HIST1H2BD'
'HIST1H2BK'
'HK2'
'HLA-A'
'HLA-B'
'HLA-C'
'HLA-DMA'
'HLA-DMB'
'HLA-DPA1'
'HLA-DPB1'
'HLA-DQA1'
'HLA-DQB1'
'HLA-DRA'
'HLA-DRB1'
'HLA-E'
'HLA-F'
'HLA-G'
'HMBS'
'HMGA2'
'HMGB2'
'HMGCL'
'HMGN1'
'HMHA1'
'HMMR'
'HMOX1'
'HNMT'
'HNRPAB'
'HNRPF'
'HNRPUL1'
'HOXA1'
'HOXA4'
'HOXA5'
'HOXB2'
'HOXB7'
'HOXC4'
'HOXC6'
'HP'
'HPS5'
'HPSE'
'HRH1'
'HS1BP3'
'HS2ST1'
'HS3ST3A1'
'HSD17B10'
'HSD17B11'
'HSP90B1'
'HSPA5'
'HSPA6'
'HSPB1'
'HSPBAP1'
'HYAL2'
'IBSP'
'ICAM1'
'ICAM3'
'ID1'
'ID3'
'ID4'
'IDH1'
'IER3'
'IER5'
'IFI16'
'IFI30'
'IFI35'
'IFI44'
'IFI44L'
'IFIH1'
'IFITM2'
'IFITM3'
'IFNGR1'
'IFNGR2'
'IFRD1'
'IFRD2'
'IFT81'
'IGF2BP2'
'IGF2BP3'
'IGF2R'
'IGFBP2'
'IGFBP3'
'IGFBP4'
'IGFBP5'
'IGFBP7'
'IGSF6'
'IL10RA'
'IL10RB'
'IL13RA1'
'IL13RA2'
'IL18'
'IL1R2'
'IL1RAP'
'IL32'
'IL33'
'IL4R'
'IL7R'
'IL8'
'ILF2'
'IMPA2'
'INHBB'
'INSM1'
'INTS12'
'IPO4'
'IQCG'
'IQGAP1'
'IQGAP2'
'IRAK1'
'IRAK4'
'IRF1'
'IRF2'
'IRF7'
'ISG20'
'ITGA2'
'ITGA3'
'ITGA5'
'ITGA7'
'ITGAV'
'ITGB2'
'ITGB3BP'
'ITGB5'
'ITPA'
'IVNS1ABP'
'JAG1'
'JAM2'
'JMJD1A'
'JUN'
'JUNB'
'KATNA1'
'KCNE4'
'KCNJ8'
'KCNMB1'
'KCTD12'
'KCTD3'
'KCTD5'
'KCTD9'
'KDELC1'
'KDELR1'
'KDELR2'
'KDELR3'
'KIAA0101'
'KIAA0152'
'KIAA0247'
'KIAA0746'
'KIAA1033'
'KIF11'
'KIF15'
'KIF20A'
'KIF23'
'KIF2C'
'KIF4A'
'KLF10'
'KLF6'
'KLHDC8A'
'KLHL7'
'KNTC1'
'KPNA2'
'KRCC1'
'KRIT1'
'KRT10'
'KTELC1'
'LAIR1'
'LAMA2'
'LAMA4'
'LAMA5'
'LAMB1'
'LAMB2'
'LAMC1'
'LAMP2'
'LAP3'
'LAPTM4A'
'LAPTM5'
'LARP4'
'LARP7'
'LASS2'
'LBR'
'LCP1'
'LCP2'
'LEFTY2'
'LEPRE1'
'LEPREL1'
'LEPROT'
'LGALS1'
'LGALS3'
'LGALS3BP'
'LGMN'
'LGTN'
'LHFPL2'
'LIF'
'LILRB1'
'LIMA1'
'LIMS1'
'LIPG'
'LITAF'
'LMAN2'
'LMAN2L'
'LMCD1'
'LMNA'
'LMNB1'
'LMO2'
'LOC57228'
'LOC93349'
'LOX'
'LOXL1'
'LPL'
'LPP'
'LPXN'
'LRAP'
'LRP1'
'LRP10'
'LRRC17'
'LRRC42'
'LRRC59'
'LRRFIP1'
'LSM2'
'LSM5'
'LSM7'
'LSM8'
'LST1'
'LTBP1'
'LTBP2'
'LTBP3'
'LTF'
'LUM'
'LXN'
'LY75'
'LY86'
'LY96'
'LYN'
'LYPLA1'
'LYZ'
'M6PRBP1'
'MAD2L1'
'MAFB'
'MAFF'
'MAGOH'
'MALT1'
'MAN1C1'
'MAN2A1'
'MAN2B1'
'MANBA'
'MANEA'
'MAP2K1IP1'
'MAP3K8'
'MAPBPIP'
'MAPKAPK3'
'MAPRE1'
'MARCH3'
'MATN2'
'MCAM'
'MCL1'
'MCM2'
'MCM3'
'MCM5'
'MCM6'
'MCM7'
'MDFIC'
'MDK'
'MED17'
'MED28'
'MELK'
'MEMO1'
'MEOX2'
'MEST'
'METAP2'
'METRN'
'MEX3C'
'MFAP2'
'MFAP4'
'MFSD1'
'MGAT1'
'MGAT4A'
'MGC70863'
'MGP'
'MGST2'
'MICALL1'
'MICALL2'
'MIS12'
'MKLN1'
'MKNK2'
'MLF1IP'
'MMP19'
'MMP2'
'MMP7'
'MMP9'
'MNDA'
'MNS1'
'MOBKL1B'
'MORC4'
'MOSPD1'
'MOXD1'
'MPZL1'
'MRC2'
'MREG'
'MRPL13'
'MRPL42'
'MRPS16'
'MRPS17'
'MS4A4A'
'MS4A6A'
'MSN'
'MSX1'
'MT1X'
'MTDH'
'MTERFD1'
'MTFR1'
'MTHFD2'
'MTMR11'
'MVP'
'MX2'
'MXRA5'
'MXRA8'
'MYBL1'
'MYC'
'MYCBP'
'MYD88'
'MYH9'
'MYL9'
'MYO1B'
'MYO1C'
'MYO1E'
'MYO1F'
'NAGA'
'NAGLU'
'NAIP'
'NARG2'
'NAT1'
'NCAPD2'
'NCAPG'
'NCAPG2'
'NCF2'
'NCF4'
'NCK1'
'NCKAP1L'
'NCSTN'
'NDC80'
'NDUFA4L2'
'NECAP2'
'NEDD9'
'NES'
'NEU1'
'NFE2L2'
'NFE2L3'
'NFIC'
'NFIL3'
'NFKB1'
'NFKBIA'
'NID1'
'NID2'
'NINJ1'
'NIP7'
'NKIRAS2'
'NMB'
'NMD3'
'NME4'
'NMI'
'NNMT'
'NOC3L'
'NOD2'
'NOL11'
'NOL8'
'NONO'
'NOTCH2'
'NOX4'
'NP'
'NPC2'
'NPL'
'NPM1'
'NRAS'
'NRIP1'
'NRP1'
'NSMAF'
'NSUN5'
'NT5DC2'
'NT5E'
'NUAK2'
'NUBP1'
'NUCB2'
'NUDT1'
'NUP107'
'NUP155'
'NUP205'
'NUP37'
'NUP43'
'NUP54'
'NUP88'
'NUP93'
'NUPR1'
'NUSAP1'
'NXT1'
'NXT2'
'OAS1'
'OAS3'
'ODC1'
'OGFRL1'
'OIP5'
'OLFML2A'
'OLFML2B'
'OLFML3'
'OLR1'
'ORAI3'
'ORMDL2'
'OS9'
'OSBPL11'
'OSBPL3'
'OSBPL9'
'OSMR'
'OSTM1'
'OXSM'
'OXTR'
'P2RX4'
'P2RY5'
'P4HA1'
'P4HA2'
'P4HB'
'PABPC3'
'PAICS'
'PALLD'
'PAPSS2'
'PARP12'
'PARP4'
'PAXIP1'
'PBEF1'
'PBK'
'PBX3'
'PCDH12'
'PCK2'
'PCNA'
'PCOLCE'
'PCOLCE2'
'PCSK5'
'PCTP'
'PDCD6IP'
'PDGFC'
'PDGFD'
'PDGFRB'
'PDIA3'
'PDIA4'
'PDIA5'
'PDIA6'
'PDLIM1'
'PDLIM2'
'PDLIM3'
'PDLIM4'
'PDPN'
'PECI'
'PEX12'
'PFN1'
'PGCP'
'PGDS'
'PGLS'
'PGM3'
'PHACTR4'
'PHB'
'PHC2'
'PHF10'
'PHLDA1'
'PI3'
'PIGG'
'PIGT'
'PIK3C3'
'PIM1'
'PIPOX'
'PKD2'
'PKN2'
'PLA2G2A'
'PLA2G4A'
'PLA2G5'
'PLAC8'
'PLAT'
'PLAU'
'PLAUR'
'PLCG2'
'PLEK'
'PLEKHF2'
'PLOD1'
'PLOD2'
'PLOD3'
'PLP2'
'PLS3'
'PLSCR1'
'PLSCR3'
'PLTP'
'PLVAP'
'PLXNB2'
'PLXND1'
'PMAIP1'
'PMM2'
'PNO1'
'PODXL'
'POLA1'
'POLD2'
'POLD3'
'POLD4'
'POLE2'
'POLE3'
'POLI'
'POP5'
'POSTN'
'POT1'
'POU3F2'
'PPIB'
'PPIC'
'PPP1CA'
'PPP1CB'
'PPP1R14B'
'PPP4C'
'PPP4R1'
'PRC1'
'PRCP'
'PRDX4'
'PRIM1'
'PRKD1'
'PRKD2'
'PRKD3'
'PRMT3'
'PROCR'
'PROM1'
'PROS1'
'PRPF40A'
'PRRC1'
'PRRX1'
'PRSS23'
'PSCDBP'
'PSMB10'
'PSMB8'
'PSMB9'
'PSME1'
'PSME2'
'PSPH'
'PSRC1'
'PTBP1'
'PTGS1'
'PTPN12'
'PTPN13'
'PTPN2'
'PTPN6'
'PTPRC'
'PTPRZ1'
'PTRF'
'PTTG1'
'PTTG1IP'
'PTX3'
'PUS7'
'PXDN'
'PXMP3'
'PYCARD'
'PYGL'
'PYROXD1'
'QARS'
'QKI'
'QTRTD1'
'RAB13'
'RAB20'
'RAB27A'
'RAB31'
'RAB32'
'RAB7L1'
'RAB8A'
'RAB8B'
'RAB9A'
'RAC2'
'RACGAP1'
'RAD51AP1'
'RAI14'
'RALA'
'RALY'
'RAP1A'
'RAP2B'
'RAP2C'
'RARRES1'
'RARRES2'
'RARRES3'
'RBBP4'
'RBBP8'
'RBM28'
'RBM3'
'RBM7'
'RBMS1'
'RBP1'
'RBPMS'
'RCAN1'
'RCBTB2'
'RCN1'
'RDX'
'REEP4'
'RER1'
'REV3L'
'REXO2'
'RFC2'
'RFC4'
'RFXANK'
'RGL2'
'RGS1'
'RGS16'
'RGS19'
'RHBDF1'
'RHOC'
'RHOG'
'RHOQ'
'RINT1'
'RIOK2'
'RIPK1'
'RIT1'
'RMI1'
'RNASE2'
'RNASE4'
'RNASE6'
'RNASEH2A'
'RNASET2'
'RND2'
'RND3'
'RNF130'
'RNF138'
'RNPEP'
'RP11-217H1.1'
'RP2'
'RPA1'
'RPA3'
'RPAP3'
'RPL36'
'RPLP0'
'RPN1'
'RPN2'
'RPS27L'
'RPS6KA1'
'RPS8'
'RRAGC'
'RRAS'
'RRAS2'
'RRM1'
'RRM2'
'RSU1'
'RTP4'
'RUVBL1'
'S100A10'
'S100A11'
'S100A4'
'S100A6'
'S100A8'
'S100A9'
'SALL1'
'SAMSN1'
'SAP30L'
'SAR1B'
'SAT1'
'SC65'
'SCAMP2'
'SCARA3'
'SCIN'
'SCML1'
'SCP2'
'SCPEP1'
'SCUBE2'
'SCYE1'
'SDC1'
'SDC2'
'SDCCAG3'
'SDF2L1'
'SDF4'
'SDHD'
'SEC11A'
'SEC24A'
'SEC61A1'
'SEC61B'
'SEC61G'
'SELL'
'SEMA5A'
'SEP15'
'SEPT10'
'SEPT2'
'SEPX1'
'SERBP1'
'SERPINA1'
'SERPINA3'
'SERPINB1'
'SERPINB6'
'SERPINE1'
'SERPING1'
'SERPINH1'
'SF3B4'
'SFRP4'
'SFRS12'
'SFRS2IP'
'SFRS9'
'SFT2D2'
'SGCE'
'SH2B3'
'SH3GLB1'
'SH3TC1'
'SHC1'
'SHCBP1'
'SHFM1'
'SHMT2'
'SIL1'
'SLA'
'SLAMF8'
'SLC11A1'
'SLC15A3'
'SLC16A1'
'SLC16A3'
'SLC16A4'
'SLC22A18'
'SLC25A13'
'SLC25A20'
'SLC25A24'
'SLC26A2'
'SLC27A3'
'SLC2A10'
'SLC2A4RG'
'SLC2A5'
'SLC30A5'
'SLC31A1'
'SLC33A1'
'SLC35D2'
'SLC35F2'
'SLC38A6'
'SLC39A1'
'SLC39A14'
'SLC39A8'
'SLC3A2'
'SLC43A3'
'SLC4A2'
'SLC7A7'
'SLCO2B1'
'SLFN12'
'SLMO2'
'SLN'
'SMAD1'
'SMAD4'
'SMAD5'
'SMARCA5'
'SMARCE1'
'SMC2'
'SMC4'
'SMC5'
'SMPDL3A'
'SMS'
'SNAI2'
'SNAP23'
'SNAPC1'
'SNCAIP'
'SNRPB'
'SNRPE'
'SNRPG'
'SNX5'
'SNX6'
'SNX7'
'SOAT1'
'SOCS2'
'SOD2'
'SOX11'
'SOX2'
'SOX4'
'SOX9'
'SP100'
'SP110'
'SP3'
'SPAG16'
'SPAG4'
'SPARC'
'SPATA6'
'SPCS3'
'SPG11'
'SPHK1'
'SPON2'
'SPP1'
'SPRY1'
'SPRY4'
'SPSB1'
'SQRDL'
'SRGN'
'SRPX'
'SRPX2'
'SSBP1'
'SSFA2'
'SSR1'
'SSR2'
'SSR3'
'SSR4'
'STAB1'
'STAC'
'STAG2'
'STAT3'
'STC1'
'STC2'
'STEAP1'
'STEAP3'
'STIL'
'STK10'
'STK17A'
'STK38'
'STON1'
'STT3A'
'STX10'
'STXBP3'
'STYXL1'
'SUCLG2'
'SULF1'
'SUMO4'
'SWAP70'
'SYK'
'SYNC1'
'SYNCRIP'
'SYNE2'
'SYNGR2'
'SYNPO'
'SYPL1'
'TACC3'
'TAF12'
'TAGLN'
'TAGLN2'
'TANK'
'TAP1'
'TAPBPL'
'TARBP2'
'TARS'
'TAX1BP3'
'TBC1D15'
'TBC1D2B'
'TBL2'
'TBXAS1'
'TCF12'
'TCIRG1'
'TCN2'
'TCTN1'
'TDG'
'TDO2'
'TES'
'TEX261'
'TFB2M'
'TFEC'
'TFPI'
'TGDS'
'TGFB1'
'TGFB1I1'
'TGFBI'
'TGFBR2'
'TGIF1'
'THADA'
'THBD'
'THBS1'
'THBS2'
'THOC2'
'TIA1'
'TIMELESS'
'TIMP1'
'TIMP2'
'TIMP4'
'TIPARP'
'TIPIN'
'TLN1'
'TLR1'
'TLR2'
'TLR3'
'TLR5'
'TLR7'
'TM4SF1'
'TM9SF1'
'TMBIM1'
'TMBIM4'
'TMCO1'
'TMED1'
'TMED10'
'TMED2'
'TMED3'
'TMED5'
'TMED7'
'TMED9'
'TMEM100'
'TMEM106B'
'TMEM106C'
'TMEM123'
'TMEM140'
'TMEM149'
'TMEM158'
'TMEM165'
'TMEM168'
'TMEM176A'
'TMEM176B'
'TMEM185B'
'TMEM2'
'TMEM33'
'TMEM38B'
'TMEM39A'
'TMEM43'
'TMEM45A'
'TMEM49'
'TMEM51'
'TMEM8'
'TMEM87A'
'TMF1'
'TMSL8'
'TNC'
'TNFAIP3'
'TNFAIP6'
'TNFAIP8'
'TNFRSF11B'
'TNFRSF12A'
'TNFRSF1A'
'TNFRSF1B'
'TNFSF10'
'TNFSF4'
'TNIP1'
'TNIP2'
'TNPO1'
'TNPO3'
'TOP1'
'TOP2A'
'TOR1B'
'TOR3A'
'TP53'
'TP53AP1'
'TP53I3'
'TPD52L2'
'TPM2'
'TPM4'
'TPP1'
'TPRKB'
'TPST1'
'TPX2'
'TRAF3IP2'
'TRAM1'
'TRAM2'
'TREM1'
'TREM2'
'TRIAP1'
'TRIB2'
'TRIB3'
'TRIM14'
'TRIM21'
'TRIM22'
'TRIM24'
'TRIM38'
'TRIM5'
'TRIM6-TRIM34'
'TRIOBP'
'TRIP10'
'TRIP4'
'TRIP6'
'TRMT5'
'TROVE2'
'TSEN34'
'TSPAN12'
'TSPAN4'
'TSPAN6'
'TSPO'
'TTC26'
'TTC27'
'TTK'
'TUBA1C'
'TUBB6'
'TULP3'
'TWF1'
'TWIST1'
'TWSG1'
'TXLNA'
'TXNDC1'
'TXNDC15'
'TXNDC5'
'TXNIP'
'TXNRD1'
'TYMS'
'TYROBP'
'UBD'
'UBE1L'
'UBE2A'
'UBE2C'
'UBE2L6'
'UCP2'
'UEVLD'
'UGDH'
'UNC119B'
'UPP1'
'USP3'
'VAMP3'
'VAMP5'
'VAMP8'
'VASP'
'VAT1'
'VCAM1'
'VCAN'
'VEGFA'
'VEZF1'
'VGLL4'
'VIM'
'VKORC1'
'VNN2'
'VPS13C'
'VSIG4'
'VWF'
'WBP5'
'WBSCR22'
'WDR1'
'WDR12'
'WDR26'
'WDR57'
'WDR5B'
'WEE1'
'WIPF1'
'WIPI1'
'WNT5A'
'WSB1'
'WWTR1'
'XAF1'
'XBP1'
'XPOT'
'YAP1'
'YBX1'
'YES1'
'YIF1A'
'YIPF6'
'YKT6'
'ZBTB20'
'ZC3HAV1'
'ZCCHC6'
'ZCCHC8'
'ZDHHC4'
'ZFP36'
'ZFP36L1'
'ZFP36L2'
'ZIC1'
'ZMPSTE24'
'ZMYM6'
'ZNF107'
'ZNF12'
'ZNF136'
'ZNF140'
'ZNF167'
'ZNF20'
'ZNF217'
'ZNF22'
'ZNF266'
'ZNF274'
'ZNF3'
'ZNF313'
'ZNF395'
'ZNF430'
'ZNF593'
'ZNF83'
'ZNHIT1'
'ZWINT'
'ZYX'
'tcag7.1314'

## Sheet: Mesenchymal down
'A2BP1'
'AACS'
'AAK1'
'AASDHPPT'
'ABAT'
'ABCC5'
'ABCG4'
'ABHD10'
'ABHD14A'
'ABHD8'
'ABLIM1'
'ABLIM3'
'ABR'
'ACACA'
'ACCN1'
'ACOT7'
'ACSBG1'
'ACSL6'
'ACTL6B'
'ACTN2'
'ACTR1A'
'ACTR3B'
'ACYP2'
'ADAM11'
'ADAM23'
'ADAMTS8'
'ADARB2'
'ADCY2'
'ADCYAP1'
'ADD3'
'ADRA2A'
'AGPAT7'
'AGTPBP1'
'AGXT2L1'
'AJAP1'
'AK5'
'AKAP11'
'AKAP5'
'AKAP6'
'AKTIP'
'ALDH2'
'ALDH5A1'
'ALDH6A1'
'ALDOC'
'AMPH'
'ANK2'
'ANK3'
'ANKRD46'
'ANKS1B'
'ANXA11'
'ANXA3'
'AP2A2'
'AP3B2'
'AP3M2'
'APBA2'
'APBA2BP'
'APBB1'
'APBB3'
'APC'
'APLP1'
'APOD'
'APOO'
'ARF3'
'ARHGDIG'
'ARHGEF12'
'ARHGEF4'
'ARHGEF9'
'ARNT2'
'ARPC5L'
'ARPP-19'
'ARPP-21'
'ASPA'
'ASPHD1'
'ASRGL1'
'ASS1'
'ASTN1'
'ATP13A2'
'ATP1A2'
'ATP1A3'
'ATP1B1'
'ATP2A2'
'ATP2B1'
'ATP2B2'
'ATP2B3'
'ATP6V0A1'
'ATP6V0C'
'ATP6V0D1'
'ATP6V0E2'
'ATP6V1A'
'ATP6V1B2'
'ATP6V1D'
'ATP6V1E1'
'ATP6V1G2'
'ATP6V1H'
'ATP8A1'
'ATP8A2'
'ATP9A'
'ATRNL1'
'AUH'
'AVPI1'
'B3GALT2'
'B3GAT1'
'B3GNT1'
'B4GALNT1'
'B4GALT6'
'BAI2'
'BAI3'
'BAIAP2'
'BASP1'
'BCAS1'
'BCL11A'
'BCL11B'
'BCL2L2'
'BCL7A'
'BCR'
'BDH1'
'BDNF'
'BEGAIN'
'BEX1'
'BEX4'
'BHLHB9'
'BIN1'
'BLCAP'
'BSCL2'
'BSN'
'BTBD3'
'BZRAP1'
'C10orf116'
'C10orf38'
'C11orf2'
'C11orf41'
'C11orf49'
'C11orf9'
'C12orf24'
'C14orf132'
'C14orf162'
'C14orf2'
'C16orf33'
'C16orf45'
'C19orf58'
'C1orf115'
'C1orf164'
'C1orf165'
'C1orf21'
'C1orf216'
'C1orf61'
'C20orf103'
'C20orf39'
'C20orf46'
'C3orf14'
'C5orf30'
'C6orf32'
'C6orf60'
'C9orf16'
'C9orf91'
'CA10'
'CA11'
'CA4'
'CABP1'
'CACNA1A'
'CACNA2D2'
'CACNA2D3'
'CACNB1'
'CACNB2'
'CACNB3'
'CACNB4'
'CACNG2'
'CACNG3'
'CADM3'
'CADPS2'
'CALB1'
'CALB2'
'CALM1'
'CALM3'
'CAMK1D'
'CAMK1G'
'CAMK2A'
'CAMK2B'
'CAMK2G'
'CAMK2N1'
'CAMK4'
'CAMKK2'
'CAMKV'
'CAMSAP1L1'
'CAMTA1'
'CAMTA2'
'CAND2'
'CAP2'
'CAPN3'
'CARTPT'
'CBARA1'
'CBFA2T3'
'CBX6'
'CBX7'
'CCDC92'
'CCK'
'CCKBR'
'CCNA1'
'CD200'
'CDC42BPB'
'CDH10'
'CDH12'
'CDH18'
'CDH22'
'CDH7'
'CDH8'
'CDH9'
'CDK5'
'CDK5R1'
'CDK5R2'
'CELSR2'
'CELSR3'
'CEND1'
'CENTA1'
'CENTG1'
'CENTG2'
'CEP68'
'CGREF1'
'CHD5'
'CHGA'
'CHGB'
'CHN1'
'CHN2'
'CHST1'
'CISD1'
'CIT'
'CKB'
'CLASP2'
'CLCA4'
'CLCN4'
'CLCN6'
'CLDN10'
'CLIP3'
'CLSTN1'
'CLSTN2'
'CLSTN3'
'CLTB'
'CMAS'
'CNKSR2'
'CNNM1'
'CNP'
'CNTN1'
'CNTN6'
'CNTNAP1'
'CNTNAP2'
'COBL'
'COCH'
'COX7A1'
'CP110'
'CPE'
'CPEB1'
'CPNE6'
'CRABP1'
'CRH'
'CRHBP'
'CRLF1'
'CRMP1'
'CRY2'
'CRYM'
'CRYZL1'
'CSPG5'
'CTNNA2'
'CTNNBIP1'
'CTNND2'
'CUTL2'
'CX3CL1'
'CXorf1'
'CYFIP2'
'CYP26B1'
'CYP46A1'
'ChGn'
'D4S234E'
'DAAM2'
'DAPK1'
'DBC1'
'DBNDD2'
'DBP'
'DCLK1'
'DCTN1'
'DDAH1'
'DDHD2'
'DDN'
'DDX24'
'DDX25'
'DEAF1'
'DGKB'
'DGKI'
'DGKZ'
'DHCR24'
'DHRS9'
'DIO2'
'DIP2C'
'DIRAS2'
'DKFZP564J102'
'DKFZP564O0823'
'DKK3'
'DLG2'
'DLG3'
'DLGAP2'
'DMXL2'
'DNAH17'
'DNAJC12'
'DNAJC6'
'DNAL4'
'DNM1'
'DNM3'
'DOC2A'
'DOCK3'
'DOPEY1'
'DPF1'
'DPP6'
'DRD1'
'DRD1IP'
'DSP'
'DTNB'
'DTX4'
'DUSP2'
'DUSP26'
'DUSP8'
'DYNC1H1'
'DYNC1I1'
'DYNC1LI1'
'DZIP3'
'EEF1A2'
'EFCBP2'
'EFHD1'
'EFHD2'
'EFNA3'
'EFNB3'
'EGR3'
'EGR4'
'EHD3'
'EIF4A2'
'ELAVL2'
'ELAVL4'
'ELMO1'
'ELOVL4'
'EMX2'
'ENC1'
'ENO2'
'ENPP2'
'ENSA'
'ENTPD3'
'ENTPD6'
'EPB41L1'
'EPB41L3'
'EPB49'
'EPHA4'
'EPHB6'
'EPS15'
'ERBB3'
'ERBB4'
'ERC2'
'EVL'
'FA2H'
'FAAH'
'FABP3'
'FABP6'
'FAIM2'
'FAM107A'
'FAM130A2'
'FAM131A'
'FAM131B'
'FAM134A'
'FAM13A1'
'FAM49A'
'FAM50B'
'FAM5B'
'FASN'
'FBXL15'
'FBXL2'
'FBXO2'
'FBXO34'
'FBXO41'
'FBXW7'
'FDFT1'
'FEZF2'
'FGF12'
'FGF13'
'FGF14'
'FGF9'
'FGFR3'
'FHOD3'
'FIG4'
'FKBP1B'
'FLJ10769'
'FLJ10781'
'FLJ20160'
'FLJ22655'
'FLJ30092'
'FLRT1'
'FLRT2'
'FLRT3'
'FREQ'
'FRS3'
'FRY'
'FSD1'
'FTO'
'FUT9'
'FXYD1'
'FXYD6'
'FXYD7'
'GABARAPL1'
'GABBR1'
'GABBR2'
'GABRA1'
'GABRA2'
'GABRA3'
'GABRA4'
'GABRA5'
'GABRB1'
'GABRB2'
'GABRB3'
'GABRD'
'GABRG2'
'GAD1'
'GAD2'
'GALNT14'
'GARNL4'
'GAS7'
'GCC2'
'GDAP1'
'GDAP1L1'
'GDI1'
'GFOD1'
'GFRA2'
'GHITM'
'GLRB'
'GLS'
'GLS2'
'GLUD1'
'GNAI1'
'GNAL'
'GNAO1'
'GNAZ'
'GNB5'
'GNG3'
'GNG4'
'GOLSYN'
'GOT1'
'GOT2'
'GPC5'
'GPD1L'
'GPHN'
'GPM6A'
'GPR17'
'GPR22'
'GPR6'
'GPR88'
'GPRASP1'
'GPRC5B'
'GREM2'
'GRIA1'
'GRIA2'
'GRIA3'
'GRIN1'
'GRIN2A'
'GRM3'
'GRM7'
'GSTA4'
'GSTM5'
'GUCY1A3'
'GUCY1B3'
'HABP4'
'HAGH'
'HAPLN2'
'HBQ1'
'HDAC5'
'HDGFRP3'
'HECW1'
'HERC1'
'HERC2'
'HISPPD2A'
'HIVEP2'
'HK1'
'HLF'
'HMGCR'
'HMGCS1'
'HMP19'
'HNT'
'HOMER1'
'HOOK1'
'HPCA'
'HPCAL1'
'HPCAL4'
'HPRT1'
'HS3ST2'
'HSD17B6'
'HSP90AB1'
'HSPA12A'
'HSPA2'
'HSPB3'
'HSPH1'
'HTR1E'
'HTR2A'
'HTR2C'
'ICAM5'
'IDI1'
'IDS'
'IL1RAPL1'
'INA'
'INPP4A'
'INPP5A'
'INPP5F'
'IQSEC1'
'IQSEC2'
'IQSEC3'
'ITFG1'
'ITPKA'
'ITPR1'
'JPH3'
'KALRN'
'KATNB1'
'KBTBD11'
'KCNAB1'
'KCNAB2'
'KCNB1'
'KCNC1'
'KCND2'
'KCNJ3'
'KCNJ4'
'KCNJ6'
'KCNK1'
'KCNK10'
'KCNK12'
'KCNK3'
'KCNMA1'
'KCNMB4'
'KCNN1'
'KCNS1'
'KCNV1'
'KCTD13'
'KHDRBS2'
'KIAA0143'
'KIAA0232'
'KIAA0256'
'KIAA0284'
'KIAA0319'
'KIAA0329'
'KIAA0513'
'KIAA0574'
'KIAA0644'
'KIAA0649'
'KIAA0774'
'KIAA0888'
'KIAA0984'
'KIAA1045'
'KIAA1107'
'KIAA1279'
'KIAA1324'
'KIAA1467'
'KIAA1598'
'KIF17'
'KIF1A'
'KIF1B'
'KIF21B'
'KIF3A'
'KIF3C'
'KIF5A'
'KIF5C'
'KIFAP3'
'KIT'
'KLC1'
'KLC2'
'KLHDC2'
'KLHDC3'
'KLHL2'
'KLHL26'
'KLHL3'
'KLK6'
'KLK7'
'KRAS'
'KRT17'
'LANCL1'
'LARGE'
'LARP6'
'LASS6'
'LCMT1'
'LDB2'
'LDOC1'
'LENG4'
'LGI1'
'LHPP'
'LHX2'
'LHX6'
'LIG4'
'LIMCH1'
'LIN7B'
'LL22NC03-75B3.6'
'LMO3'
'LMO4'
'LOC201229'
'LOC552889'
'LOC728215'
'LPHN1'
'LPHN3'
'LPPR4'
'LRP1B'
'LRP3'
'LRP8'
'LRRC49'
'LRRN2'
'LRRTM2'
'LRRTM4'
'LSAMP'
'LY6H'
'M-RIP'
'MADD'
'MAGEH1'
'MAGI1'
'MAL'
'MAN2A2'
'MAP1A'
'MAP2'
'MAP2K1'
'MAP2K4'
'MAP3K15'
'MAP6D1'
'MAP7'
'MAPK1'
'MAPK10'
'MAPK6'
'MAPK8IP1'
'MAPK8IP2'
'MAPK9'
'MAPRE3'
'MAPT'
'MARK4'
'MAST1'
'MAST3'
'MATK'
'MBNL2'
'MBP'
'MCF2L'
'MDH1'
'ME1'
'ME3'
'MEF2C'
'MGC4172'
'MGC5566'
'MGLL'
'MGST3'
'MICAL2'
'MKL2'
'MLLT11'
'MMD'
'MN1'
'MOAP1'
'MOBP'
'MOG'
'MPP2'
'MRAS'
'MTCH1'
'MTMR9'
'MXI1'
'MYCBP2'
'MYH10'
'MYO16'
'MYOM2'
'MYRIP'
'MYT1L'
'NAP1L2'
'NAP1L3'
'NAV3'
'NBEA'
'NBL1'
'NCALD'
'NCAM1'
'NCAN'
'NCDN'
'NDEL1'
'NDN'
'NDRG2'
'NDRG3'
'NDRG4'
'NDST3'
'NDUFA8'
'NDUFB8'
'NDUFV1'
'NECAP1'
'NEDD4L'
'NEFH'
'NEFL'
'NEFM'
'NELF'
'NELL1'
'NELL2'
'NEUROD2'
'NEUROD6'
'NGRN'
'NIPSNAP3B'
'NISCH'
'NKRF'
'NLK'
'NME5'
'NMNAT2'
'NNAT'
'NOL4'
'NOS1AP'
'NOV'
'NPDC1'
'NPTN'
'NPTX1'
'NPTX2'
'NPTXR'
'NPY'
'NPY1R'
'NR1D1'
'NR1D2'
'NR3C2'
'NR4A2'
'NRGN'
'NRIP3'
'NRN1'
'NRXN1'
'NRXN2'
'NRXN3'
'NSF'
'NT5DC3'
'NTRK2'
'NTRK3'
'NTSR2'
'NUAK1'
'NUDT11'
'NY-REN-7'
'OAT'
'OCA2'
'ODZ3'
'OGDHL'
'OLFM1'
'OMG'
'OPA1'
'OPCML'
'OPRK1'
'OPTN'
'OSBPL1A'
'OTUB1'
'OVGP1'
'OXCT1'
'OXR1'
'P2RX5'
'PAFAH1B1'
'PAH'
'PAIP2B'
'PAK1'
'PAK3'
'PAK6'
'PAK7'
'PALM'
'PAQR6'
'PAR5'
'PARD6A'
'PCDH8'
'PCDH9'
'PCLO'
'PCMT1'
'PCNXL2'
'PCP4'
'PCSK1N'
'PCSK2'
'PDE1A'
'PDE2A'
'PDE4DIP'
'PDE8B'
'PDK2'
'PDYN'
'PDZRN4'
'PEBP1'
'PEG3'
'PENK'
'PEX5L'
'PFKM'
'PFKP'
'PFN2'
'PFTK1'
'PGBD5'
'PH-4'
'PHACTR1'
'PHLPPL'
'PHYHIP'
'PI4KA'
'PID1'
'PIGZ'
'PIK3R1'
'PIN1'
'PINK1'
'PIP3-E'
'PIP4K2A'
'PIP4K2B'
'PIP4K2C'
'PIP5K1C'
'PITPNB'
'PITRM1'
'PJA1'
'PKIA'
'PKP4'
'PLA2G4C'
'PLCB1'
'PLCB4'
'PLCL1'
'PLCL2'
'PLD3'
'PLEKHA1'
'PLEKHB1'
'PLK2'
'PLLP'
'PLP1'
'PNMA1'
'PNMA2'
'PNOC'
'POPDC3'
'PPA1'
'PPARGC1A'
'PPEF1'
'PPFIA2'
'PPFIA3'
'PPFIA4'
'PPL'
'PPM1H'
'PPM2C'
'PPME1'
'PPP1R13B'
'PPP1R16B'
'PPP1R1A'
'PPP1R3C'
'PPP1R7'
'PPP1R9A'
'PPP2R1A'
'PPP2R2B'
'PPP2R2D'
'PPP2R5B'
'PPP3CA'
'PPP3CB'
'PPP3R1'
'PREPL'
'PRKACB'
'PRKAR1B'
'PRKAR2B'
'PRKCB1'
'PRKCQ'
'PRMT8'
'PRNP'
'PRODH'
'PRPH2'
'PRSS3'
'PSD'
'PSD3'
'PTGDS'
'PTH2R'
'PTPN3'
'PTPN4'
'PTPRD'
'PTPRK'
'PTPRM'
'PTPRN'
'PTPRN2'
'PTPRR'
'PTPRT'
'PVALB'
'PYGM'
'ProSAPiP1'
'QDPR'
'R3HDM1'
'R3HDM2'
'RAB11FIP2'
'RAB11FIP5'
'RAB15'
'RAB26'
'RAB33A'
'RAB3A'
'RAB3B'
'RAB40B'
'RAB6B'
'RAI2'
'RALGPS1'
'RALYL'
'RANGAP1'
'RAP1GAP'
'RAP1GDS1'
'RAP2A'
'RAPGEF2'
'RAPGEF4'
'RAPGEF5'
'RAPGEFL1'
'RASAL1'
'RASGRF1'
'RASGRP1'
'RASL10A'
'RASL11B'
'RBM9'
'RBP4'
'RCAN2'
'REEP1'
'RELN'
'REPS2'
'RGPD5'
'RGS20'
'RGS4'
'RGS7'
'RHOBTB2'
'RIC3'
'RICH2'
'RICS'
'RIMBP2'
'RIMS1'
'RIMS2'
'RIMS3'
'RIT2'
'RND1'
'RNF208'
'RNF41'
'ROGDI'
'RP11-35N6.1'
'RPH3A'
'RPRM'
'RPS6KA2'
'RPS6KA5'
'RTN1'
'RTN2'
'RTN3'
'RUNDC3A'
'RUNDC3B'
'RUNX1T1'
'RUSC1'
'RUSC2'
'RYR2'
'S100A1'
'SATB1'
'SCAMP5'
'SCAPER'
'SCG3'
'SCG5'
'SCGB2A1'
'SCN1A'
'SCN1B'
'SCN2A'
'SCN3A'
'SCN3B'
'SCN8A'
'SEC14L5'
'SEC61A2'
'SELENBP1'
'SEMA3G'
'SEMA4A'
'SEMA4D'
'SEPT4'
'SEPW1'
'SERINC3'
'SERPINI1'
'SEZ6L'
'SEZ6L2'
'SFRP1'
'SGSM2'
'SH3BP5'
'SH3GL2'
'SH3GL3'
'SH3GLB2'
'SHANK2'
'SHC3'
'SIDT1'
'SIRPA'
'SLC12A5'
'SLC13A4'
'SLC17A6'
'SLC17A7'
'SLC1A1'
'SLC1A2'
'SLC1A4'
'SLC1A6'
'SLC22A17'
'SLC24A2'
'SLC24A3'
'SLC25A12'
'SLC25A14'
'SLC25A22'
'SLC25A23'
'SLC25A4'
'SLC27A2'
'SLC2A6'
'SLC30A10'
'SLC30A3'
'SLC38A1'
'SLC41A3'
'SLC4A3'
'SLC6A1'
'SLC6A15'
'SLC8A2'
'SLC9A6'
'SLCO1C1'
'SLIT1'
'SLIT2'
'SLIT3'
'SLITRK5'
'SMARCD3'
'SMPX'
'SNAP25'
'SNAP91'
'SNCA'
'SNCB'
'SNCG'
'SNN'
'SNPH'
'SOBP'
'SORBS2'
'SORCS3'
'SOSTDC1'
'SOX10'
'SPATA2'
'SPIN1'
'SPINT2'
'SPOCK1'
'SPOCK3'
'SPTAN1'
'SPTBN2'
'SREBF2'
'SRGAP3'
'SRPK2'
'SSBP3'
'SST'
'SSTR2'
'SSX2IP'
'ST6GALNAC5'
'STAT4'
'STMN1'
'STMN2'
'STMN4'
'STOML1'
'STX1A'
'STXBP1'
'STXBP5L'
'STXBP6'
'STYK1'
'SULT1A1'
'SULT4A1'
'SUSD4'
'SV2A'
'SV2B'
'SV2C'
'SYN1'
'SYN2'
'SYN3'
'SYNGR3'
'SYNJ1'
'SYP'
'SYT1'
'SYT13'
'SYT17'
'SYT5'
'TAC1'
'TAC3'
'TACC2'
'TACSTD1'
'TAGLN3'
'TANC2'
'TBC1D9'
'TBR1'
'TCEA2'
'TCEAL2'
'TERF2'
'TERF2IP'
'TESC'
'TF'
'TFPT'
'THRA'
'THTPA'
'THY1'
'TIAM1'
'TLN2'
'TM2D3'
'TMCC2'
'TMEFF1'
'TMEM16C'
'TMEM24'
'TMEM35'
'TMEM59L'
'TNNI3K'
'TNNT1'
'TOLLIP'
'TOX3'
'TPD52L1'
'TPM3'
'TPPP'
'TRHDE'
'TRIM2'
'TRIM23'
'TRIM36'
'TRIM37'
'TRIM44'
'TSPAN7'
'TSPYL1'
'TSPYL2'
'TSPYL4'
'TSPYL5'
'TTBK2'
'TTC3'
'TTC9'
'TTLL7'
'TTYH1'
'TUBA4A'
'TUBB2A'
'TUBB4'
'TUBG2'
'TULP4'
'TUSC3'
'TYRO3'
'TYRP1'
'UBE2O'
'UBQLN2'
'UCHL1'
'UGP2'
'UGT8'
'ULK1'
'ULK2'
'UNC13A'
'UROS'
'USP11'
'USP25'
'VAMP1'
'VAMP2'
'VIP'
'VIPR1'
'VSNL1'
'VTI1B'
'WAC'
'WASF1'
'WASF3'
'WBP2'
'WDR37'
'WDR47'
'WDR7'
'WFDC1'
'WFDC2'
'WFS1'
'WIF1'
'WNT10B'
'WSB2'
'WWC1'
'XK'
'XYLT1'
'YPEL1'
'YPEL5'
'YWHAH'
'YWHAZ'
'ZDHHC11'
'ZDHHC14'
'ZFPM2'
'ZFYVE21'
'ZMAT4'
'ZMYND11'
'ZNF238'
'ZNF248'
'ZNF365'
'ZNF536'
'ZNF804A'
'ZNF91'
'ZSCAN18'

## Sheet: Classical up
'A2M'
'AASS'
'ABCA1'
'ABCB7'
'ABCC3'
'ABCC4'
'ABCD3'
'ABHD3'
'ABHD4'
'ABHD5'
'ACADVL'
'ACOT9'
'ACOX2'
'ACP6'
'ACTA2'
'ACTL6A'
'ACTN1'
'ACTN4'
'ADAM9'
'ADAMTS3'
'ADAMTS5'
'ADAMTS9'
'ADFP'
'ADM'
'ADNP'
'ADORA3'
'AEBP1'
'AGA'
'AGPAT5'
'AHCY'
'AK2'
'AKT1'
'ALDH1L1'
'ALDH7A1'
'ALG5'
'ALG6'
'ALG8'
'ALG9'
'ALOX5AP'
'ANAPC10'
'ANG'
'ANGPT1'
'ANGPT2'
'ANGPTL2'
'ANGPTL4'
'ANKRD10'
'ANKRD25'
'ANKRD57'
'ANP32E'
'ANXA1'
'ANXA2'
'ANXA2P2'
'ANXA4'
'ANXA5'
'APBB2'
'APH1A'
'APOBEC3B'
'APOBEC3G'
'APOC1'
'APRT'
'AQP1'
'AQR'
'ARAF'
'ARC'
'ARF4'
'ARFGAP3'
'ARFIP1'
'ARHGDIB'
'ARHGEF6'
'ARL4A'
'ARMCX6'
'ARMET'
'ARPC1B'
'ARSJ'
'ASCC3'
'ASCC3L1'
'ASCL1'
'ASF1B'
'ASPM'
'ASPN'
'ASTE1'
'ATAD2'
'ATF1'
'ATF3'
'ATP10D'
'ATP13A1'
'ATP6V0E1'
'AUP1'
'AURKA'
'AURKB'
'AYTL2'
'B2M'
'B4GALT4'
'BACE2'
'BANP'
'BARD1'
'BAX'
'BAZ1A'
'BAZ1B'
'BAZ2B'
'BBOX1'
'BBS10'
'BBS4'
'BCAN'
'BCAT1'
'BCHE'
'BCL10'
'BCL7C'
'BDH2'
'BET1'
'BFAR'
'BIRC5'
'BLM'
'BNIP2'
'BPGM'
'BST2'
'BTG1'
'BTG3'
'BTN3A2'
'BTN3A3'
'BUB1B'
'BUD31'
'BZW1'
'C10orf10'
'C11orf57'
'C11orf61'
'C11orf67'
'C12orf11'
'C12orf41'
'C12orf5'
'C13orf18'
'C14orf109'
'C14orf135'
'C14orf147'
'C14orf94'
'C17orf42'
'C17orf62'
'C17orf70'
'C19orf10'
'C19orf24'
'C19orf54'
'C1GALT1C1'
'C1QA'
'C1QB'
'C1RL'
'C1S'
'C1orf121'
'C1orf144'
'C1orf156'
'C1orf218'
'C1orf27'
'C1orf54'
'C1orf63'
'C1orf78'
'C1orf80'
'C1orf9'
'C20orf11'
'C20orf111'
'C20orf20'
'C20orf4'
'C21orf45'
'C21orf59'
'C21orf62'
'C21orf66'
'C21orf7'
'C2orf28'
'C2orf43'
'C3'
'C5AR1'
'C5orf15'
'C5orf28'
'C5orf3'
'C6orf145'
'C6orf62'
'C7orf23'
'C7orf42'
'C7orf49'
'C8orf33'
'C8orf4'
'C9orf46'
'C9orf82'
'CA12'
'CA2'
'CA3'
'CAD'
'CALD1'
'CALR'
'CALU'
'CANT1'
'CANX'
'CAPG'
'CAPN2'
'CAPN7'
'CARD8'
'CARHSP1'
'CASK'
'CASP1'
'CASP3'
'CASP4'
'CASP6'
'CASP7'
'CAST'
'CAV1'
'CAV2'
'CBFB'
'CBX3'
'CCDC102B'
'CCDC109B'
'CCDC47'
'CCDC59'
'CCDC76'
'CCDC99'
'CCNA2'
'CCNB1'
'CCNB1IP1'
'CCNB2'
'CCND2'
'CCNG1'
'CCNL2'
'CCT6A'
'CD14'
'CD151'
'CD163'
'CD164'
'CD248'
'CD2AP'
'CD302'
'CD320'
'CD44'
'CD58'
'CD63'
'CD74'
'CD9'
'CD93'
'CD97'
'CDC2'
'CDC20'
'CDC23'
'CDC25B'
'CDC45L'
'CDC73'
'CDCA3'
'CDH11'
'CDH2'
'CDH5'
'CDK2'
'CDK4'
'CDK5RAP3'
'CDKN1A'
'CDKN2C'
'CDKN3'
'CEBPD'
'CEBPG'
'CECR5'
'CENPA'
'CENPE'
'CENPF'
'CENPM'
'CENTD3'
'CEP135'
'CEP55'
'CFI'
'CHCHD3'
'CHCHD8'
'CHD1'
'CHD7'
'CHD9'
'CHEK1'
'CHI3L1'
'CHI3L2'
'CHIC2'
'CHODL'
'CHRNA9'
'CHST12'
'CHST7'
'CHSY1'
'CIB1'
'CINP'
'CITED1'
'CKAP2'
'CKAP4'
'CKLF'
'CKS1B'
'CKS2'
'CLEC2B'
'CLEC5A'
'CLIC1'
'CLIC4'
'CLIP2'
'CLK1'
'CLN5'
'CLNS1A'
'CLP1'
'CLPP'
'CLPX'
'CMTM6'
'CNGA3'
'CNIH'
'CNIH4'
'CNN3'
'CNOT2'
'COL18A1'
'COL1A2'
'COL3A1'
'COL4A1'
'COL4A2'
'COL5A1'
'COL5A2'
'COL6A2'
'COL6A3'
'COL9A3'
'COMMD10'
'COMMD4'
'COMT'
'COPB1'
'COPB2'
'COPZ1'
'COPZ2'
'COQ2'
'CORO1C'
'COTL1'
'CP'
'CPNE3'
'CPSF4'
'CPVL'
'CREB3L2'
'CREB5'
'CROT'
'CRTAP'
'CRY1'
'CRYZ'
'CSDA'
'CSGlcA-T'
'CSNK1D'
'CSPG4'
'CSRP2'
'CSTA'
'CTBS'
'CTDSP1'
'CTDSP2'
'CTGF'
'CTNNA1'
'CTNNAL1'
'CTNND1'
'CTNS'
'CTR9'
'CTSA'
'CTSC'
'CTSL1'
'CTSO'
'CTSS'
'CUL4A'
'CXCL10'
'CXCR4'
'CXCR7'
'CYBA'
'CYBRD1'
'CYP20A1'
'CYR61'
'CYTL1'
'DAG1'
'DAP'
'DARS'
'DBF4'
'DBI'
'DCHS1'
'DCI'
'DCPS'
'DDAH2'
'DDB2'
'DDIT3'
'DDIT4'
'DDOST'
'DDR1'
'DDX23'
'DDX39'
'DDX56'
'DECR1'
'DEK'
'DENND2A'
'DENND4C'
'DERA'
'DERL2'
'DFNA5'
'DHFR'
'DHX40'
'DIRAS3'
'DKFZp762E1312'
'DLEU1'
'DLG7'
'DNAJB1'
'DNAJC10'
'DNALI1'
'DNASE2'
'DNMBP'
'DNMT1'
'DONSON'
'DPM3'
'DPP3'
'DPY19L1'
'DPY19L4'
'DPYD'
'DPYSL3'
'DRAM'
'DSE'
'DTL'
'DTWD1'
'DTYMK'
'DUSP4'
'DUSP6'
'DYNLT1'
'E2F6'
'ECM2'
'ECOP'
'ECT2'
'EDEM2'
'EDNRA'
'EDNRB'
'EEF1D'
'EFEMP1'
'EFEMP2'
'EFHC1'
'EFNA1'
'EFS'
'EGFR'
'EGR1'
'EHD2'
'EHD4'
'EIF2AK3'
'EIF3B'
'EIF3M'
'EIF4A1'
'EIF4E'
'EIF4E2'
'EIF4EBP1'
'EIF6'
'ELAVL1'
'ELF1'
'ELN'
'ELOVL2'
'ELP4'
'ELTD1'
'EMG1'
'EMP1'
'EMP3'
'EN1'
'ENAH'
'EPS8'
'ERBB2IP'
'ERCC8'
'ERGIC3'
'ERLIN2'
'ESF1'
'ETAA1'
'ETHE1'
'ETV1'
'EVI2B'
'EXOD1'
'EXOSC8'
'EXT2'
'EYA2'
'EYA4'
'EZH2'
'F2R'
'F3'
'FABP5'
'FABP7'
'FADD'
'FAIM'
'FAM111A'
'FAM119B'
'FAM129A'
'FAM18B'
'FAM46A'
'FAM57A'
'FAM60A'
'FAM64A'
'FAM70A'
'FAM82B'
'FANCG'
'FANCI'
'FAS'
'FAT'
'FBL'
'FBN2'
'FBXL12'
'FBXL7'
'FBXO17'
'FBXO5'
'FCER1G'
'FCGBP'
'FCGR2A'
'FCGRT'
'FDX1'
'FEM1C'
'FER1L3'
'FJX1'
'FKBP10'
'FKBP14'
'FLJ10154'
'FLJ10357'
'FLJ14213'
'FLJ20035'
'FLJ20273'
'FLJ20323'
'FLJ21963'
'FLJ22167'
'FLJ22222'
'FLNA'
'FLNC'
'FMOD'
'FN1'
'FNBP1L'
'FNBP4'
'FNDC3B'
'FOS'
'FOXM1'
'FOXO1'
'FPGT'
'FSTL1'
'FTSJ2'
'FTSJ3'
'FUBP3'
'FUSIP1'
'FXYD5'
'FZD2'
'FZD5'
'FZD6'
'FZD7'
'G0S2'
'G3BP1'
'G6PC3'
'GAA'
'GADD45A'
'GADD45B'
'GAL3ST4'
'GALNS'
'GALNT10'
'GALNT7'
'GALR1'
'GANAB'
'GAS1'
'GATAD1'
'GATAD2A'
'GATM'
'GBAS'
'GBE1'
'GBP1'
'GBP2'
'GEM'
'GGH'
'GINS1'
'GINS2'
'GINS3'
'GLA'
'GLB1'
'GLDC'
'GLIPR1'
'GLT25D1'
'GLT8D1'
'GMFG'
'GMNN'
'GMPPA'
'GMPS'
'GNA12'
'GNAI3'
'GNB2'
'GNB2L1'
'GNG11'
'GNG12'
'GNG5'
'GNL2'
'GNS'
'GOLPH3'
'GPC1'
'GPNMB'
'GPR137B'
'GPR177'
'GPR56'
'GPR65'
'GPSM2'
'GPX3'
'GPX7'
'GRB10'
'GRN'
'GSPT1'
'GSTK1'
'GSTP1'
'GTF3C3'
'GUSB'
'GYS1'
'HAMP'
'HAT1'
'HCLS1'
'HCP5'
'HDAC1'
'HEATR1'
'HEATR2'
'HEG1'
'HERC5'
'HES1'
'HEXA'
'HEXB'
'HEY1'
'HIF1A'
'HIG2'
'HIP1'
'HISPPD1'
'HIST1H1C'
'HLA-A'
'HLA-B'
'HLA-C'
'HLA-DMA'
'HLA-DMB'
'HLA-DPA1'
'HLA-DPB1'
'HLA-DQA1'
'HLA-DQB1'
'HLA-DRA'
'HLA-DRB1'
'HLA-E'
'HLA-F'
'HLA-G'
'HMBS'
'HMG20B'
'HMGB2'
'HMGN1'
'HMGN4'
'HMMR'
'HMOX1'
'HNRNPA2B1'
'HNRPAB'
'HNRPUL1'
'HOXA1'
'HOXA5'
'HOXA7'
'HOXB2'
'HOXB7'
'HOXC10'
'HOXC4'
'HOXC6'
'HPS5'
'HRH1'
'HS2ST1'
'HS3ST3A1'
'HSD17B10'
'HSPA5'
'HSPA6'
'HSPB1'
'HSPBAP1'
'HYAL2'
'ID1'
'ID3'
'ID4'
'IDH1'
'IER5'
'IFI16'
'IFI30'
'IFI35'
'IFI44'
'IFI44L'
'IFIH1'
'IFITM2'
'IFRD1'
'IFRD2'
'IFT52'
'IFT81'
'IGF2BP2'
'IGF2BP3'
'IGFBP2'
'IGFBP3'
'IGFBP4'
'IGFBP5'
'IGFBP7'
'IGSF3'
'IL10RB'
'IL13RA1'
'IL1RAP'
'ILF2'
'ILVBL'
'IMPACT'
'INHBB'
'INSM1'
'INTS12'
'IPO4'
'IQCG'
'IQGAP1'
'IQGAP2'
'IRF1'
'IRF2'
'IRF7'
'ISG20'
'ITGA2'
'ITGA5'
'ITGA7'
'ITGAV'
'ITGB2'
'ITGB3BP'
'ITGB8'
'ITPA'
'ITPR2'
'IVNS1ABP'
'JAG1'
'JAM2'
'JMJD1A'
'JUN'
'KATNA1'
'KBTBD2'
'KCNE4'
'KCNIP1'
'KCNJ16'
'KCNJ8'
'KCTD12'
'KCTD14'
'KCTD3'
'KCTD5'
'KDELC1'
'KDELR1'
'KDELR2'
'KEAP1'
'KIAA0101'
'KIAA0152'
'KIAA0286'
'KIAA0355'
'KIAA0409'
'KIAA0907'
'KIAA1033'
'KIF11'
'KIF15'
'KIF20A'
'KIF23'
'KIF2C'
'KIF4A'
'KLF6'
'KLHDC8A'
'KLHL4'
'KLHL7'
'KNTC1'
'KPNA2'
'KRCC1'
'KRIT1'
'KRT10'
'KTELC1'
'LAMA2'
'LAMA5'
'LAMB1'
'LAMB2'
'LAMC1'
'LAMP2'
'LANCL2'
'LAP3'
'LAPTM4A'
'LAPTM4B'
'LAPTM5'
'LARP4'
'LARP7'
'LAS1L'
'LASS2'
'LBR'
'LEPRE1'
'LEPREL1'
'LEPROT'
'LGALS1'
'LGALS3'
'LGALS3BP'
'LGR4'
'LGTN'
'LHFP'
'LHFPL2'
'LIF'
'LIMA1'
'LIMS1'
'LITAF'
'LMAN2'
'LMAN2L'
'LMNA'
'LMNB1'
'LMNB2'
'LMO2'
'LOC63920'
'LOC93349'
'LOX'
'LOXL1'
'LPL'
'LPP'
'LRAP'
'LRIG1'
'LRP1'
'LRP10'
'LRRC17'
'LRRC59'
'LSM14A'
'LSM2'
'LSM5'
'LSM7'
'LSM8'
'LTBP1'
'LTBP3'
'LTF'
'LUC7L2'
'LUM'
'LXN'
'LY96'
'LYN'
'LYPLA1'
'LYZ'
'M6PRBP1'
'MAB21L1'
'MAD2L1'
'MAFF'
'MALT1'
'MAN2B1'
'MAPRE1'
'MARCH3'
'MATN2'
'MCAM'
'MCL1'
'MCM2'
'MCM3'
'MCM5'
'MCM6'
'MCM7'
'MDK'
'MDM1'
'MED17'
'MED23'
'MED28'
'MEIS1'
'MELK'
'MEMO1'
'MEOX2'
'MEPCE'
'MEST'
'METAP2'
'METRN'
'METTL1'
'METTL3'
'MEX3C'
'MFSD1'
'MGP'
'MGST2'
'MID1'
'MIS12'
'MKLN1'
'MLC1'
'MLF1IP'
'MMP2'
'MMP9'
'MNS1'
'MOBKL1B'
'MORC4'
'MOSPD1'
'MPDU1'
'MPST'
'MRC2'
'MREG'
'MRPL13'
'MRPL19'
'MRPL40'
'MRPL42'
'MRPS17'
'MS4A4A'
'MS4A6A'
'MSN'
'MSX1'
'MT1X'
'MTERFD1'
'MTHFD2'
'MTMR11'
'MVP'
'MXRA5'
'MXRA8'
'MYBL1'
'MYC'
'MYCBP'
'MYD88'
'MYO1B'
'MYO1E'
'MYO5C'
'NAGLU'
'NARG2'
'NASP'
'NAV2'
'NCAPD2'
'NCAPD3'
'NCAPG'
'NCAPG2'
'NCK1'
'NCSTN'
'NDC80'
'NECAP2'
'NEDD9'
'NEK4'
'NES'
'NEU1'
'NFE2L2'
'NFIC'
'NFKB1'
'NID1'
'NID2'
'NIP7'
'NKIRAS2'
'NKX2-2'
'NMB'
'NMD3'
'NME4'
'NMI'
'NNMT'
'NOC3L'
'NOL11'
'NOL8'
'NONO'
'NOTCH1'
'NOTCH2'
'NOX4'
'NP'
'NPC2'
'NPL'
'NPM1'
'NRAS'
'NSMAF'
'NSUN5'
'NSUN5B'
'NT5DC2'
'NT5E'
'NUBP1'
'NUDT1'
'NUP107'
'NUP155'
'NUP205'
'NUP37'
'NUP43'
'NUP54'
'NUP85'
'NUP88'
'NUP93'
'NUPL2'
'NUPR1'
'NUSAP1'
'NVL'
'NXT1'
'NXT2'
'OAS1'
'OAS3'
'ODC1'
'OIP5'
'OLFML3'
'ORAI3'
'ORMDL2'
'OS9'
'OSBPL3'
'OSBPL9'
'OXSM'
'OXTR'
'P2RY1'
'P2RY5'
'P4HA1'
'P4HB'
'PAICS'
'PALLD'
'PARP12'
'PARP4'
'PAXIP1'
'PBEF1'
'PBK'
'PBX3'
'PCAF'
'PCNA'
'PCOLCE'
'PCOLCE2'
'PCSK5'
'PDCD6IP'
'PDE4B'
'PDGFA'
'PDGFC'
'PDGFD'
'PDIA4'
'PDIA5'
'PDIA6'
'PDLIM1'
'PDLIM2'
'PDLIM3'
'PDLIM5'
'PDPN'
'PECI'
'PEPD'
'PEX12'
'PFN1'
'PGLS'
'PGM3'
'PHACTR4'
'PHB'
'PHC1'
'PHC2'
'PHKA1'
'PHKB'
'PHLDA1'
'PIGF'
'PIGG'
'PIGN'
'PIGT'
'PIK3C3'
'PIPOX'
'PITPNC1'
'PKD2'
'PKN1'
'PKN2'
'PLA2G2A'
'PLA2G4A'
'PLA2G5'
'PLAC8'
'PLAT'
'PLAU'
'PLCE1'
'PLEKHC1'
'PLEKHF2'
'PLOD1'
'PLOD2'
'PLOD3'
'PLP2'
'PLSCR1'
'PLTP'
'PLVAP'
'PMF1'
'PMP2'
'PMS2'
'PNO1'
'PODXL'
'POLA1'
'POLD2'
'POLD3'
'POLE2'
'POLE3'
'POLI'
'POLR1E'
'PON2'
'POP5'
'POSTN'
'POT1'
'POU3F2'
'PPIB'
'PPIC'
'PPM1D'
'PPP1CB'
'PPP1R14B'
'PPP4C'
'PPP4R1'
'PRC1'
'PRCP'
'PRDX4'
'PRIM1'
'PRKD1'
'PRKD2'
'PRKD3'
'PRKDC'
'PRMT1'
'PRMT3'
'PROM1'
'PROS1'
'PRPF31'
'PRPF40A'
'PRRC1'
'PRRX1'
'PRSS23'
'PSMB8'
'PSMB9'
'PSME2'
'PSPH'
'PSRC1'
'PTBP1'
'PTGS1'
'PTN'
'PTP4A3'
'PTPN13'
'PTPRC'
'PTPRG'
'PTPRZ1'
'PTRF'
'PTTG1'
'PTTG1IP'
'PTX3'
'PUS7'
'PXDN'
'PXMP3'
'PYCARD'
'PYGL'
'PYROXD1'
'QARS'
'QKI'
'QTRT1'
'RAB13'
'RAB20'
'RAB31'
'RAB32'
'RAB7L1'
'RAB8A'
'RAB9A'
'RACGAP1'
'RAD51AP1'
'RAF1'
'RAI14'
'RALA'
'RALY'
'RAMP1'
'RAP1A'
'RARRES3'
'RASSF2'
'RBBP4'
'RBBP8'
'RBM28'
'RBM3'
'RBM7'
'RBMS1'
'RBP1'
'RCAN1'
'RCBTB2'
'RCN1'
'RDX'
'REEP4'
'RELA'
'REPIN1'
'REV3L'
'REXO2'
'RFC2'
'RFC4'
'RFC5'
'RFXANK'
'RGL2'
'RGS1'
'RHBDF1'
'RHOC'
'RINT1'
'RIPK1'
'RIT1'
'RMI1'
'RNASE2'
'RNASE4'
'RNASE6'
'RNASEH2A'
'RND2'
'RNF138'
'RNPEP'
'ROBO1'
'RP11-217H1.1'
'RP2'
'RPA1'
'RPA3'
'RPE65'
'RPL36'
'RPLP0'
'RPN1'
'RPN2'
'RPS27L'
'RPS5'
'RRAGC'
'RRM1'
'RRM2'
'RRP15'
'RSU1'
'RTP4'
'RUVBL1'
'RYK'
'S100A10'
'S100A11'
'S100A4'
'S100A6'
'S100PBP'
'SALL1'
'SAMSN1'
'SAP30BP'
'SAP30L'
'SAR1B'
'SAT1'
'SC65'
'SCAMP2'
'SCAMP4'
'SCIN'
'SCP2'
'SCRIB'
'SCUBE2'
'SCYE1'
'SDC3'
'SDCCAG3'
'SDF2L1'
'SDF4'
'SDHD'
'SEC11A'
'SEC24A'
'SEC61A1'
'SEC61B'
'SEC61G'
'SEMA5A'
'SEPT10'
'SEPT11'
'SEPT2'
'SEPX1'
'SERPINA1'
'SERPINA3'
'SERPINB1'
'SERPINB6'
'SERPINE1'
'SERPING1'
'SERPINH1'
'SETD5'
'SF3A2'
'SF3B4'
'SFRP4'
'SFRS12'
'SFRS9'
'SGCB'
'SGEF'
'SH3GLB1'
'SHC1'
'SHCBP1'
'SHMT2'
'SHOX2'
'SIVA1'
'SLC16A1'
'SLC16A4'
'SLC25A13'
'SLC25A15'
'SLC25A20'
'SLC25A24'
'SLC26A2'
'SLC27A3'
'SLC2A10'
'SLC2A4RG'
'SLC30A5'
'SLC35A1'
'SLC35D2'
'SLC35F2'
'SLC38A6'
'SLC39A1'
'SLC39A14'
'SLC39A6'
'SLC3A2'
'SLC43A3'
'SLC4A2'
'SLC4A4'
'SLC7A7'
'SLMO2'
'SMAD1'
'SMAD4'
'SMAD5'
'SMARCA5'
'SMARCC1'
'SMARCE1'
'SMC2'
'SMC4'
'SMC5'
'SMCHD1'
'SMS'
'SNAI2'
'SNAPC1'
'SNCAIP'
'SNRPB'
'SNRPE'
'SNRPG'
'SNX5'
'SNX6'
'SNX7'
'SOAT1'
'SOCS2'
'SOD2'
'SOX11'
'SOX2'
'SOX4'
'SOX9'
'SP110'
'SP3'
'SPAG16'
'SPARC'
'SPATA5L1'
'SPATA6'
'SPCS3'
'SPG11'
'SPON2'
'SPP1'
'SPRY1'
'SPRY2'
'SPRY4'
'SQRDL'
'SRGN'
'SRI'
'SRPX'
'SRPX2'
'SSBP1'
'SSFA2'
'SSR1'
'SSR2'
'SSR3'
'SSRP1'
'ST5'
'STAB1'
'STAC'
'STAG1'
'STAG2'
'STAT3'
'STEAP3'
'STIL'
'STK17A'
'STK38'
'STON1'
'STT3A'
'STX10'
'STXBP3'
'SUCLG2'
'SUMO4'
'SWAP70'
'SYNC1'
'SYNCRIP'
'SYNE2'
'SYPL1'
'TACC3'
'TAF12'
'TAGLN'
'TAGLN2'
'TANK'
'TAP1'
'TAPBPL'
'TARBP2'
'TARS'
'TBL2'
'TCF12'
'TCF7L1'
'TCIRG1'
'TCTN1'
'TDG'
'TEAD1'
'TEX261'
'TFPI'
'TGDS'
'TGFB1I1'
'TGFBI'
'TGIF1'
'TGIF2'
'THADA'
'THOC2'
'TIA1'
'TIMELESS'
'TIMM13'
'TIMP1'
'TIMP2'
'TIMP3'
'TIMP4'
'TIPARP'
'TIPIN'
'TLN1'
'TLR2'
'TM9SF1'
'TMBIM1'
'TMBIM4'
'TMCO1'
'TMED1'
'TMED10'
'TMED2'
'TMED5'
'TMED7'
'TMED9'
'TMEM106B'
'TMEM106C'
'TMEM123'
'TMEM140'
'TMEM149'
'TMEM158'
'TMEM161A'
'TMEM165'
'TMEM168'
'TMEM176A'
'TMEM176B'
'TMEM33'
'TMEM38B'
'TMEM45A'
'TMEM49'
'TMEM5'
'TMEM51'
'TMEM87A'
'TMSL8'
'TNC'
'TNFAIP6'
'TNFRSF11B'
'TNFRSF12A'
'TNFRSF1A'
'TNIP1'
'TNIP2'
'TNPO1'
'TNPO3'
'TOP1'
'TOP2A'
'TOR1AIP1'
'TOR3A'
'TP53'
'TP53AP1'
'TP53I3'
'TPM4'
'TPRKB'
'TPST1'
'TPX2'
'TRA2A'
'TRAF3IP2'
'TRAF4'
'TRAM1'
'TRAM2'
'TREM1'
'TREM2'
'TRIAP1'
'TRIB2'
'TRIB3'
'TRIM21'
'TRIM22'
'TRIM24'
'TRIM28'
'TRIM5'
'TRIM9'
'TRIO'
'TRIOBP'
'TRIP10'
'TRIP4'
'TRIP6'
'TRMT5'
'TROVE2'
'TRPS1'
'TRRAP'
'TSEN34'
'TSKU'
'TSPAN12'
'TSPAN31'
'TSPAN4'
'TSPAN6'
'TSPO'
'TTC23'
'TTC31'
'TTK'
'TTLL4'
'TUBB2B'
'TUBB6'
'TULP3'
'TWF1'
'TWSG1'
'TXLNA'
'TXNDC1'
'TXNDC15'
'TXNDC5'
'TXNIP'
'TYK2'
'TYMS'
'TYROBP'
'UBD'
'UBE2C'
'UBE2L6'
'UCKL1'
'UEVLD'
'UGDH'
'UNC119B'
'UNC84A'
'UNG'
'UPP1'
'USP1'
'USP3'
'USP52'
'USP8'
'UTP20'
'VAMP5'
'VAMP8'
'VAT1'
'VAV3'
'VCAM1'
'VCAN'
'VEGFA'
'VEZF1'
'VGLL4'
'VIM'
'VKORC1'
'VPS13C'
'VPS54'
'VSIG4'
'VWF'
'WBP5'
'WBSCR22'
'WDR1'
'WDR12'
'WDR19'
'WDR3'
'WDR41'
'WDR57'
'WDR5B'
'WEE1'
'WIPI1'
'WNT5A'
'WRN'
'WSB1'
'WSCD1'
'WWTR1'
'XAF1'
'YAP1'
'YBX1'
'YEATS4'
'YES1'
'YIF1A'
'ZBTB20'
'ZC3HAV1'
'ZCCHC10'
'ZCCHC11'
'ZCCHC8'
'ZDHHC4'
'ZEB1'
'ZFHX4'
'ZFP36L1'
'ZFP36L2'
'ZIC1'
'ZMPSTE24'
'ZNF107'
'ZNF12'
'ZNF136'
'ZNF140'
'ZNF146'
'ZNF167'
'ZNF177'
'ZNF193'
'ZNF20'
'ZNF211'
'ZNF217'
'ZNF22'
'ZNF227'
'ZNF228'
'ZNF266'
'ZNF271'
'ZNF3'
'ZNF302'
'ZNF313'
'ZNF395'
'ZNF410'
'ZNF426'
'ZNF43'
'ZNF430'
'ZNF432'
'ZNF45'
'ZNF468'
'ZNF532'
'ZNF573'
'ZNF593'
'ZNF606'
'ZNF652'
'ZNF83'
'ZNHIT1'
'ZWINT'
'ZYX'
'tcag7.1314'

## Sheet: Classical down
'A2BP1'
'AACS'
'AAK1'
'ABCC5'
'ABCG4'
'ABHD14A'
'ABLIM3'
'ABR'
'ACACA'
'ACCN1'
'ACOT7'
'ACSL6'
'ACTL6B'
'ACTN2'
'ACTR1A'
'ACTR3B'
'ADAM23'
'ADAMTS8'
'ADARB2'
'ADCY2'
'ADCYAP1'
'ADD3'
'ADRA2A'
'ADRBK2'
'AGPAT7'
'AGTPBP1'
'AGXT2L1'
'AHNAK2'
'AJAP1'
'AK5'
'AKAP11'
'AKAP5'
'AKAP6'
'AKR1C3'
'ALCAM'
'ALDH1A1'
'ALDH2'
'ALDH5A1'
'ALDOC'
'AMPH'
'ANK2'
'ANK3'
'ANKRD46'
'ANKS1B'
'ANXA11'
'ANXA3'
'AP1S1'
'AP2A2'
'AP2M1'
'AP3B2'
'AP3M2'
'APBA2'
'APBA2BP'
'APBB1'
'APLP1'
'APOD'
'ARF3'
'ARHGDIG'
'ARHGEF9'
'ARNT2'
'ARPC5L'
'ARPP-19'
'ARPP-21'
'ASPA'
'ASPHD1'
'ASRGL1'
'ASS1'
'ATP10B'
'ATP13A2'
'ATP1A2'
'ATP1A3'
'ATP1B1'
'ATP2B1'
'ATP2B2'
'ATP2B3'
'ATP6V0A1'
'ATP6V0C'
'ATP6V0D1'
'ATP6V1A'
'ATP6V1B2'
'ATP6V1C1'
'ATP6V1D'
'ATP6V1E1'
'ATP6V1G2'
'ATP6V1H'
'ATP8A1'
'ATP8A2'
'ATP9A'
'ATRNL1'
'AUH'
'AVPI1'
'B3GALT2'
'B3GAT1'
'B3GNT1'
'B4GALNT1'
'B4GALT6'
'BAI2'
'BAI3'
'BAIAP2'
'BASP1'
'BCAS1'
'BCL11A'
'BCL11B'
'BCL2L2'
'BDNF'
'BEGAIN'
'BEST1'
'BEX1'
'BEX4'
'BHLHB9'
'BIN1'
'BLCAP'
'BSCL2'
'BSN'
'BZRAP1'
'C10orf116'
'C10orf38'
'C10orf88'
'C11orf41'
'C11orf9'
'C14orf132'
'C14orf162'
'C14orf2'
'C16orf45'
'C19orf58'
'C1orf115'
'C1orf165'
'C1orf21'
'C1orf216'
'C20orf103'
'C20orf39'
'C20orf46'
'C22orf9'
'C3orf14'
'C5orf30'
'C6orf32'
'C9orf16'
'C9orf91'
'CA10'
'CA11'
'CA4'
'CABP1'
'CABYR'
'CACNA1A'
'CACNA2D2'
'CACNA2D3'
'CACNB1'
'CACNB2'
'CACNB3'
'CACNB4'
'CACNG2'
'CACNG3'
'CADM3'
'CADPS2'
'CALB1'
'CALB2'
'CALM1'
'CALM3'
'CAMK1D'
'CAMK1G'
'CAMK2A'
'CAMK2B'
'CAMK2G'
'CAMK2N1'
'CAMK4'
'CAMKK2'
'CAMKV'
'CAMTA1'
'CAMTA2'
'CAP2'
'CAPN3'
'CARTPT'
'CBARA1'
'CBFA2T3'
'CBX6'
'CBX7'
'CCDC28A'
'CCDC6'
'CCDC92'
'CCK'
'CCKBR'
'CCL4'
'CCNA1'
'CD200'
'CD55'
'CD83'
'CDC42'
'CDH10'
'CDH12'
'CDH18'
'CDH22'
'CDH7'
'CDH8'
'CDH9'
'CDK5'
'CDK5R1'
'CDK5R2'
'CELSR2'
'CELSR3'
'CEND1'
'CENTA1'
'CENTG2'
'CGREF1'
'CH25H'
'CHAC1'
'CHD5'
'CHGA'
'CHGB'
'CHN1'
'CHN2'
'CHP'
'CHST1'
'CISD1'
'CIT'
'CLASP2'
'CLCA4'
'CLCN4'
'CLDN10'
'CLIP3'
'CLSTN1'
'CLSTN2'
'CLSTN3'
'CLTB'
'CMAS'
'CNKSR2'
'CNNM1'
'CNP'
'CNTN1'
'CNTN2'
'CNTN6'
'CNTNAP1'
'CNTNAP2'
'COBL'
'CORO1A'
'COX7A1'
'COX7A2L'
'CP110'
'CPEB1'
'CPNE6'
'CRABP1'
'CRH'
'CRHBP'
'CRLF1'
'CRMP1'
'CRY2'
'CRYM'
'CRYZL1'
'CTNNA2'
'CTNNBIP1'
'CUGBP2'
'CUL2'
'CUTL2'
'CX3CL1'
'CXCL14'
'CXorf1'
'CYFIP2'
'CYP26B1'
'CYP46A1'
'ChGn'
'D4S234E'
'DAAM2'
'DARC'
'DBC1'
'DBNDD2'
'DBP'
'DCLK1'
'DCTN1'
'DDHD2'
'DDN'
'DDX24'
'DDX25'
'DEAF1'
'DEPDC6'
'DGKB'
'DGKI'
'DGKZ'
'DHCR24'
'DHRS9'
'DIO2'
'DIP2C'
'DIRAS2'
'DIXDC1'
'DKFZP564J102'
'DKFZP564O0823'
'DKK3'
'DLG2'
'DLG3'
'DLGAP2'
'DMXL2'
'DNAH17'
'DNAJC12'
'DNAJC6'
'DNAL4'
'DNM1'
'DNM3'
'DOC2A'
'DOCK3'
'DPF1'
'DRD1'
'DRD1IP'
'DSP'
'DTNB'
'DUSP2'
'DUSP26'
'DUSP8'
'DYNC1I1'
'DYNLT3'
'DYSF'
'DZIP3'
'EEF1A2'
'EFCBP2'
'EFHD1'
'EFHD2'
'EFNA3'
'EFNB3'
'EGR3'
'EGR4'
'EHD3'
'ELAVL2'
'ELAVL4'
'ELMO1'
'ELOVL4'
'EMX2'
'ENC1'
'ENO2'
'ENPP2'
'ENPP4'
'ENSA'
'ENTPD3'
'ENTPD4'
'ENTPD6'
'EPB41L1'
'EPB41L3'
'EPB49'
'EPHA4'
'EPHB6'
'EPHX1'
'EPS15'
'ERBB3'
'ERBB4'
'ERC2'
'ETS2'
'EVI2A'
'EVL'
'F8A1'
'FA2H'
'FAAH'
'FABP3'
'FABP6'
'FAIM2'
'FAM107A'
'FAM127A'
'FAM130A2'
'FAM131A'
'FAM134A'
'FAM13A1'
'FAM49A'
'FAM50B'
'FAM5B'
'FBXL15'
'FBXL2'
'FBXO2'
'FBXO34'
'FBXO41'
'FBXW7'
'FDFT1'
'FEZF2'
'FGF12'
'FGF13'
'FGF14'
'FGF9'
'FHL2'
'FHOD3'
'FIG4'
'FKBP1B'
'FLJ10781'
'FLJ20160'
'FLJ30092'
'FLRT1'
'FLRT2'
'FLRT3'
'FOSB'
'FREQ'
'FRS3'
'FUT9'
'FXYD1'
'FXYD7'
'GABARAPL1'
'GABBR1'
'GABBR2'
'GABRA1'
'GABRA2'
'GABRA3'
'GABRA4'
'GABRA5'
'GABRB1'
'GABRB2'
'GABRB3'
'GABRD'
'GABRG2'
'GAD2'
'GALNAC4S-6ST'
'GALNT14'
'GARNL4'
'GAS7'
'GCC2'
'GDAP1L1'
'GDI1'
'GFOD1'
'GFRA2'
'GHITM'
'GLRB'
'GLS'
'GLS2'
'GNAI1'
'GNAL'
'GNAO1'
'GNAZ'
'GNB5'
'GNG3'
'GOLSYN'
'GOT1'
'GOT2'
'GPC5'
'GPR17'
'GPR22'
'GPR6'
'GPR88'
'GPRASP1'
'GRB2'
'GREM2'
'GRIA2'
'GRIN1'
'GRIN2A'
'GRM3'
'GRM7'
'GSTM5'
'GSTO1'
'GUCY1A3'
'GUCY1B3'
'HABP4'
'HAGH'
'HAPLN2'
'HBQ1'
'HCFC1R1'
'HDAC5'
'HECW1'
'HERC1'
'HERC2'
'HISPPD2A'
'HIVEP2'
'HK1'
'HLF'
'HMP19'
'HNT'
'HOMER1'
'HOOK1'
'HPCA'
'HPCAL1'
'HPCAL4'
'HPRT1'
'HS3ST2'
'HSD11B1'
'HSPA12A'
'HSPA2'
'HSPB3'
'HSPH1'
'HTR1E'
'HTR2A'
'HTR2C'
'ICAM5'
'IDI1'
'IDS'
'IFIT1'
'IL1RAPL1'
'INA'
'INPP4A'
'INPP5A'
'INPP5F'
'IQSEC1'
'IQSEC2'
'IQSEC3'
'IQWD1'
'ITFG1'
'ITPKA'
'ITPR1'
'JAG2'
'JPH3'
'KALRN'
'KATNB1'
'KBTBD11'
'KCNAB1'
'KCNAB2'
'KCNB1'
'KCNC1'
'KCNJ3'
'KCNJ6'
'KCNK1'
'KCNK10'
'KCNK12'
'KCNK3'
'KCNMA1'
'KCNMB4'
'KCNN1'
'KCNS1'
'KCNV1'
'KHDRBS2'
'KIAA0143'
'KIAA0284'
'KIAA0319'
'KIAA0513'
'KIAA0574'
'KIAA0774'
'KIAA0888'
'KIAA0984'
'KIAA1045'
'KIAA1107'
'KIAA1279'
'KIAA1324'
'KIAA1598'
'KIF17'
'KIF1A'
'KIF1B'
'KIF21B'
'KIF3A'
'KIF3C'
'KIF5A'
'KIF5C'
'KIFAP3'
'KIT'
'KLC1'
'KLC2'
'KLHDC3'
'KLHL2'
'KLHL26'
'KLHL3'
'KLK6'
'KLK7'
'KRT17'
'KRT18'
'LANCL1'
'LARGE'
'LARP6'
'LASS6'
'LCMT1'
'LDB2'
'LDOC1'
'LENG4'
'LGI1'
'LHPP'
'LHX2'
'LHX6'
'LIN7B'
'LL22NC03-75B3.6'
'LMO3'
'LOC201229'
'LOC552889'
'LOC728215'
'LPHN1'
'LPPR4'
'LRP8'
'LRRTM2'
'LRRTM4'
'LSAMP'
'LY6E'
'LY6H'
'M-RIP'
'MADCAM1'
'MADD'
'MAG'
'MAGEH1'
'MAL'
'MAP1A'
'MAP1B'
'MAP2'
'MAP2K1'
'MAP2K4'
'MAP6D1'
'MAP7'
'MAPK1'
'MAPK10'
'MAPK8IP2'
'MAPK9'
'MAPRE3'
'MAPT'
'MAST1'
'MAST3'
'MATK'
'MBNL2'
'MBP'
'MCF2L'
'MDH1'
'ME1'
'ME3'
'MEF2C'
'MGC5566'
'MGLL'
'MGST3'
'MICAL2'
'MKL2'
'MLLT11'
'MLLT3'
'MMD'
'MN1'
'MNT'
'MOAP1'
'MOBP'
'MOG'
'MPP2'
'MRAS'
'MSRB2'
'MTCH1'
'MTMR9'
'MTX2'
'MXI1'
'MYCBP2'
'MYH10'
'MYO16'
'MYOM2'
'MYOT'
'MYRIP'
'MYT1L'
'NAGPA'
'NAP1L2'
'NAP1L3'
'NAV3'
'NBEA'
'NBL1'
'NCALD'
'NCAM1'
'NCDN'
'NDEL1'
'NDN'
'NDRG2'
'NDRG3'
'NDRG4'
'NDST3'
'NDUFB8'
'NECAP1'
'NEDD4L'
'NEFH'
'NEFL'
'NEFM'
'NELF'
'NELL1'
'NELL2'
'NEUROD2'
'NEUROD6'
'NFASC'
'NINJ2'
'NIPSNAP3B'
'NISCH'
'NKRF'
'NMNAT2'
'NNAT'
'NOL4'
'NOS1AP'
'NOV'
'NPTN'
'NPTX1'
'NPTX2'
'NPTXR'
'NPY'
'NPY1R'
'NR1D1'
'NR3C2'
'NR4A2'
'NRGN'
'NRIP3'
'NRN1'
'NRXN1'
'NRXN2'
'NRXN3'
'NSF'
'NT5DC3'
'NTRK2'
'NTRK3'
'NTSR2'
'NUAK1'
'NUDT11'
'NY-REN-7'
'OAT'
'OCA2'
'ODZ3'
'OGDHL'
'OLFM1'
'OMG'
'OPA1'
'OPCML'
'OPRK1'
'OPTN'
'OSBPL1A'
'OTUB1'
'OVGP1'
'OXCT1'
'OXR1'
'P2RX5'
'PADI2'
'PAH'
'PAIP2B'
'PAK1'
'PAK3'
'PAK6'
'PAK7'
'PALM'
'PAQR6'
'PAR5'
'PCDH9'
'PCLO'
'PCMT1'
'PCP4'
'PCSK1'
'PCSK1N'
'PCSK2'
'PDE1A'
'PDE2A'
'PDE4DIP'
'PDE8B'
'PDK2'
'PDYN'
'PDZRN4'
'PEG10'
'PEG3'
'PENK'
'PEX5L'
'PFKP'
'PFN2'
'PGBD5'
'PGRMC1'
'PHACTR1'
'PHLPPL'
'PHYHIP'
'PI4KA'
'PID1'
'PIGZ'
'PINK1'
'PIP3-E'
'PIP4K2A'
'PIP5K1C'
'PITPNB'
'PITRM1'
'PJA1'
'PKIA'
'PKP4'
'PLCB1'
'PLCB4'
'PLCL1'
'PLCL2'
'PLD3'
'PLEKHA1'
'PLEKHA5'
'PLEKHB1'
'PLEKHB2'
'PLK2'
'PLLP'
'PLP1'
'PNMA2'
'PNOC'
'POPDC3'
'PPA1'
'PPEF1'
'PPFIA2'
'PPFIA4'
'PPL'
'PPM1H'
'PPM2C'
'PPME1'
'PPP1R13B'
'PPP1R16B'
'PPP1R1A'
'PPP1R3C'
'PPP1R7'
'PPP1R9A'
'PPP2R2D'
'PPP3CA'
'PPP3CB'
'PPP3R1'
'PREPL'
'PRKACB'
'PRKAG2'
'PRKAR1B'
'PRKAR2B'
'PRKCB1'
'PRKCD'
'PRKCQ'
'PRMT8'
'PRNP'
'PRPH2'
'PRSS3'
'PSD'
'PSD3'
'PTGDS'
'PTH2R'
'PTPN3'
'PTPN4'
'PTPRD'
'PTPRK'
'PTPRM'
'PTPRN'
'PTPRN2'
'PTPRO'
'PTPRR'
'PTPRT'
'PVALB'
'PYGM'
'ProSAPiP1'
'QDPR'
'R3HDM1'
'R3HDM2'
'RAB11FIP2'
'RAB11FIP5'
'RAB15'
'RAB26'
'RAB33A'
'RAB3A'
'RAB3B'
'RAB40B'
'RAB6B'
'RAI2'
'RALGPS1'
'RALYL'
'RAP1GAP'
'RAP1GDS1'
'RAP2A'
'RAPGEF2'
'RAPGEF4'
'RAPGEF5'
'RAPGEFL1'
'RASAL1'
'RASGRF1'
'RASGRP1'
'RASL10A'
'RASL11B'
'RBM9'
'RBP4'
'RCAN2'
'REEP1'
'RELN'
'REPS2'
'RGS20'
'RGS4'
'RGS7'
'RHOBTB2'
'RHOF'
'RICH2'
'RICS'
'RIMBP2'
'RIMS1'
'RIMS2'
'RIMS3'
'RIT2'
'RNASE1'
'RND1'
'RNF128'
'RNF208'
'RNF41'
'ROGDI'
'RP11-35N6.1'
'RPH3A'
'RPP25'
'RPRM'
'RPS6KA2'
'RPS6KA5'
'RTN1'
'RTN2'
'RTN3'
'RUNDC3A'
'RUNDC3B'
'RUNX1T1'
'RUSC1'
'RUSC2'
'RYR2'
'S100A1'
'SATB1'
'SCAMP5'
'SCG3'
'SCG5'
'SCGB2A1'
'SCN1A'
'SCN1B'
'SCN2A'
'SCN3A'
'SCN3B'
'SCN8A'
'SEC14L5'
'SEC61A2'
'SELENBP1'
'SEMA3G'
'SEMA4A'
'SEMA4D'
'SEMA6B'
'SEPT4'
'SERINC3'
'SERPINF1'
'SERPINI1'
'SEZ6L2'
'SFRP1'
'SGSM2'
'SH3BP5'
'SH3GL2'
'SH3GL3'
'SH3GLB2'
'SHANK2'
'SHC3'
'SHOC2'
'SIDT1'
'SIGIRR'
'SLC12A5'
'SLC13A4'
'SLC17A6'
'SLC17A7'
'SLC1A1'
'SLC1A2'
'SLC1A4'
'SLC1A6'
'SLC22A17'
'SLC24A2'
'SLC25A12'
'SLC25A14'
'SLC25A22'
'SLC27A2'
'SLC2A3'
'SLC2A6'
'SLC30A3'
'SLC38A1'
'SLC6A1'
'SLC6A15'
'SLC8A2'
'SLC9A6'
'SLCO1C1'
'SLCO3A1'
'SLIT1'
'SLIT2'
'SLIT3'
'SLITRK5'
'SMAD7'
'SMPX'
'SNAP25'
'SNAP91'
'SNCA'
'SNCB'
'SNCG'
'SNPH'
'SNX10'
'SOBP'
'SORBS2'
'SORCS3'
'SOSTDC1'
'SOX10'
'SPIN1'
'SPINT2'
'SPOCK1'
'SPOCK3'
'SPTAN1'
'SPTBN2'
'SRGAP3'
'SSBP3'
'SST'
'SSTR2'
'SSX2IP'
'ST18'
'ST6GALNAC5'
'STAM'
'STAT4'
'STMN1'
'STMN2'
'STMN4'
'STOML1'
'STS'
'STX1A'
'STXBP1'
'STXBP5L'
'STXBP6'
'STYK1'
'SULT1A1'
'SULT4A1'
'SUSD4'
'SV2A'
'SV2B'
'SV2C'
'SYN1'
'SYN2'
'SYN3'
'SYNGR3'
'SYNJ1'
'SYNJ2'
'SYP'
'SYT1'
'SYT13'
'SYT17'
'SYT5'
'TAC1'
'TAC3'
'TACSTD1'
'TAGLN3'
'TBC1D9'
'TBPL1'
'TBR1'
'TCEAL2'
'TERF2'
'TERF2IP'
'TESC'
'TF'
'THRA'
'THY1'
'TIAM1'
'TLN2'
'TM2D3'
'TMCC2'
'TMEFF1'
'TMEM16C'
'TMEM24'
'TMEM35'
'TMEM59L'
'TNNI3K'
'TNNT1'
'TNS3'
'TOLLIP'
'TPBG'
'TPD52L1'
'TPM3'
'TPPP'
'TRHDE'
'TRIM2'
'TRIM23'
'TRIM36'
'TRIM37'
'TRIM44'
'TRIM8'
'TSPAN13'
'TSPAN7'
'TSPYL1'
'TSPYL2'
'TSPYL4'
'TSPYL5'
'TTBK2'
'TTC9'
'TTLL7'
'TUBA4A'
'TUBB2A'
'TUBB4'
'TUBG2'
'TULP4'
'TUSC3'
'TYRO3'
'TYRP1'
'UBQLN2'
'UCHL1'
'UGP2'
'UGT8'
'ULK2'
'UNC13A'
'UROS'
'USP11'
'USP25'
'VAMP1'
'VAMP2'
'VIP'
'VIPR1'
'VSNL1'
'VTI1B'
'WAC'
'WASF1'
'WASF3'
'WBP2'
'WDR37'
'WDR47'
'WDR7'
'WFDC1'
'WFDC2'
'WFS1'
'WIF1'
'WNT10B'
'WWC1'
'XK'
'YPEL1'
'YPEL5'
'YWHAH'
'YWHAZ'
'ZDHHC11'
'ZDHHC14'
'ZFPM2'
'ZMAT4'
'ZNF248'
'ZNF365'
'ZNF536'
'ZNF804A'

## Sheet: Neural up
'A2M'
'ABCA1'
'ABCB7'
'ABCC3'
'ABCC4'
'ABCD3'
'ABHD3'
'ABHD4'
'ACADM'
'ACN9'
'ACOT9'
'ACOX2'
'ACP6'
'ACTL6A'
'ADAM9'
'ADAMDEC1'
'ADCY7'
'ADFP'
'ADM'
'ADORA3'
'AEBP1'
'AGA'
'AGL'
'AGPAT5'
'AGTRL1'
'AHR'
'AIF1'
'AK2'
'ALDH1L1'
'ALG6'
'ALG8'
'ALOX5AP'
'ANG'
'ANGPT1'
'ANGPT2'
'ANGPTL2'
'ANKRD10'
'ANKRD25'
'ANKRD49'
'ANKRD57'
'ANXA1'
'ANXA2'
'ANXA2P2'
'ANXA4'
'ANXA5'
'APH1A'
'APOBEC3G'
'APOC1'
'APOC2'
'APRT'
'AQP1'
'ARF4'
'ARFGAP3'
'ARFIP1'
'ARHGAP12'
'ARHGAP15'
'ARHGDIB'
'ARHGEF6'
'ARMCX6'
'ARPC1B'
'ASCC3'
'ASCC3L1'
'ASCL1'
'ASPM'
'ATF1'
'ATF3'
'ATM'
'ATP10D'
'ATP6V0E1'
'AUP1'
'B2M'
'BANP'
'BARD1'
'BAZ1A'
'BAZ1B'
'BAZ2B'
'BBOX1'
'BBS10'
'BCAN'
'BCHE'
'BCL10'
'BCL2A1'
'BCL2L13'
'BDH2'
'BET1'
'BFAR'
'BIRC5'
'BLM'
'BLNK'
'BMP2'
'BMPR1A'
'BNIP2'
'BPGM'
'BRWD2'
'BST2'
'BTG1'
'BTG3'
'BTN3A2'
'BTN3A3'
'BUB1B'
'BUD31'
'C10orf10'
'C11orf57'
'C11orf61'
'C11orf67'
'C11orf75'
'C12orf11'
'C12orf41'
'C12orf5'
'C14orf109'
'C14orf135'
'C14orf147'
'C14orf94'
'C17orf42'
'C17orf62'
'C19orf54'
'C1GALT1C1'
'C1QA'
'C1QB'
'C1RL'
'C1S'
'C1orf121'
'C1orf156'
'C1orf218'
'C1orf27'
'C1orf54'
'C1orf63'
'C1orf80'
'C1orf9'
'C2'
'C20orf42'
'C21orf62'
'C21orf7'
'C2orf28'
'C2orf43'
'C3'
'C3AR1'
'C5AR1'
'C5orf28'
'C5orf3'
'C6orf145'
'C7orf23'
'C7orf42'
'C7orf49'
'C8orf33'
'C8orf4'
'C9orf46'
'C9orf61'
'C9orf82'
'CA12'
'CA2'
'CA3'
'CAD'
'CALCOCO2'
'CALCRL'
'CALD1'
'CALU'
'CAPG'
'CAPN2'
'CARD8'
'CASP1'
'CASP3'
'CASP4'
'CASP6'
'CASP7'
'CAT'
'CAV1'
'CAV2'
'CBX3'
'CCDC102B'
'CCDC109B'
'CCDC76'
'CCL2'
'CCNA2'
'CCNB1'
'CCNB2'
'CCND1'
'CCNG1'
'CCR1'
'CCT6A'
'CD14'
'CD163'
'CD164'
'CD2AP'
'CD302'
'CD37'
'CD38'
'CD4'
'CD44'
'CD48'
'CD53'
'CD58'
'CD63'
'CD69'
'CD74'
'CD86'
'CD9'
'CD93'
'CDC2'
'CDC20'
'CDC23'
'CDC73'
'CDH11'
'CDK4'
'CDKN1A'
'CDKN2C'
'CDO1'
'CEBPD'
'CECR1'
'CENPA'
'CENPF'
'CENTA2'
'CENTD3'
'CEP70'
'CETN3'
'CFI'
'CHCHD3'
'CHCHD8'
'CHD1'
'CHD7'
'CHI3L1'
'CHI3L2'
'CHIC2'
'CHSY1'
'CIB1'
'CKAP2'
'CKLF'
'CKS1B'
'CKS2'
'CLEC2B'
'CLEC5A'
'CLEC7A'
'CLIC1'
'CLIC4'
'CLK1'
'CLN5'
'CLNS1A'
'CMTM6'
'CNGA3'
'CNIH4'
'CNN3'
'CNOT2'
'COG2'
'COL1A2'
'COL3A1'
'COL4A1'
'COL4A2'
'COL4A5'
'COL5A2'
'COL6A3'
'COMT'
'COPB1'
'COPZ1'
'COPZ2'
'COQ2'
'CORO1C'
'COTL1'
'CP'
'CPNE3'
'CPSF4'
'CPVL'
'CREB3L2'
'CROT'
'CRTAP'
'CRY1'
'CRYAB'
'CRYZ'
'CSF1R'
'CSK'
'CSRP2'
'CSTA'
'CTBS'
'CTDSP1'
'CTNNA1'
'CTNNAL1'
'CTNND1'
'CTSC'
'CTSK'
'CTSL1'
'CTSO'
'CTSS'
'CXCL10'
'CXCR4'
'CXCR7'
'CXorf9'
'CYB5A'
'CYBA'
'CYBB'
'CYBRD1'
'CYP20A1'
'CYTL1'
'DAB2'
'DAP'
'DARS'
'DBF4'
'DBI'
'DCHS1'
'DDAH2'
'DDIT4'
'DDR1'
'DDR2'
'DDX23'
'DDX39'
'DECR1'
'DEK'
'DENND2A'
'DENND2D'
'DENND4C'
'DERA'
'DERL2'
'DFNA5'
'DHFR'
'DHRS3'
'DHX40'
'DIRAS3'
'DLEU1'
'DLG7'
'DLL3'
'DNALI1'
'DNASE2'
'DOCK2'
'DONSON'
'DPM3'
'DPY19L4'
'DPYD'
'DPYSL3'
'DRAM'
'DSE'
'DTL'
'DTWD1'
'DTYMK'
'DUSP6'
'DYNLT1'
'E2F6'
'ECM2'
'ECT2'
'EDEM2'
'EDNRA'
'EDNRB'
'EFEMP1'
'EFEMP2'
'EFHC1'
'EFNA1'
'EFS'
'EGFR'
'EHD4'
'EIF2AK3'
'EIF4A1'
'EIF4E'
'EIF4E2'
'EIF4EBP1'
'ELAVL1'
'ELF1'
'ELOVL2'
'ELP4'
'ELTD1'
'EMG1'
'EMP1'
'EMP3'
'EN1'
'ENAH'
'EPS8'
'ERBB2IP'
'ERCC8'
'ERLIN2'
'ETAA1'
'ETHE1'
'EVI2B'
'EXOD1'
'EXOSC8'
'EZH2'
'F13A1'
'F2R'
'FADD'
'FAIM'
'FAM111A'
'FAM119B'
'FAM129A'
'FAM18B'
'FAM46A'
'FAM57A'
'FAM60A'
'FAM63A'
'FAM64A'
'FAM70A'
'FAM82B'
'FANCG'
'FANCI'
'FAS'
'FAT'
'FBXL7'
'FBXO5'
'FCER1G'
'FCGBP'
'FCGR1A'
'FCGR2A'
'FCGRT'
'FDX1'
'FER1L3'
'FGL2'
'FKBP10'
'FKBP14'
'FLJ10357'
'FLJ14213'
'FLJ20035'
'FLJ20273'
'FLJ22167'
'FLNA'
'FLNC'
'FN1'
'FNBP1L'
'FNDC3B'
'FOS'
'FPGT'
'FSTL1'
'FTSJ2'
'FUBP3'
'FXYD5'
'FYB'
'FZD2'
'FZD7'
'G3BP1'
'GAA'
'GAL3ST4'
'GALNT10'
'GALNT7'
'GANAB'
'GAS1'
'GATAD1'
'GATAD2A'
'GATM'
'GBAS'
'GBE1'
'GBP1'
'GBP2'
'GCA'
'GEM'
'GGH'
'GIMAP4'
'GIMAP6'
'GINS1'
'GINS2'
'GINS3'
'GLA'
'GLB1'
'GLIPR1'
'GMFG'
'GMNN'
'GMPR'
'GNA12'
'GNAI3'
'GNG12'
'GNG5'
'GNS'
'GOLPH3'
'GPNMB'
'GPR137B'
'GPR177'
'GPR56'
'GPR65'
'GPSM2'
'GPX3'
'GPX7'
'GRAMD3'
'GRN'
'GSTK1'
'GSTP1'
'GUSB'
'GYG1'
'GYPC'
'HAMP'
'HAT1'
'HCK'
'HCLS1'
'HCP5'
'HDAC1'
'HEATR2'
'HERC5'
'HES1'
'HEXA'
'HEY1'
'HEY2'
'HIF1A'
'HIG2'
'HISPPD1'
'HIST1H1C'
'HIST1H2AC'
'HIST1H2BK'
'HIST2H2BE'
'HK2'
'HLA-A'
'HLA-B'
'HLA-C'
'HLA-DMA'
'HLA-DMB'
'HLA-DPA1'
'HLA-DPB1'
'HLA-DQA1'
'HLA-DQB1'
'HLA-DRA'
'HLA-DRB1'
'HLA-E'
'HLA-F'
'HLA-G'
'HMBS'
'HMGB2'
'HMGN1'
'HMMR'
'HMOX1'
'HNMT'
'HNRPUL1'
'HOXA1'
'HOXA5'
'HOXA7'
'HOXC10'
'HOXC4'
'HOXC6'
'HPS5'
'HPSE'
'HSD17B10'
'HSD17B11'
'HSPB1'
'HSPBAP1'
'ID1'
'ID3'
'ID4'
'IDH1'
'IFI16'
'IFI30'
'IFI35'
'IFI44'
'IFI44L'
'IFIH1'
'IFIT2'
'IFIT3'
'IFITM2'
'IFNGR1'
'IFRD1'
'IFRD2'
'IFT52'
'IFT81'
'IGF2BP3'
'IGFBP2'
'IGFBP3'
'IGFBP4'
'IGFBP7'
'IGSF6'
'IL10RA'
'IL10RB'
'IL13RA1'
'IL13RA2'
'IL18'
'IL33'
'ILF2'
'IMPACT'
'INHBB'
'INSM1'
'INTS12'
'IQCG'
'IQGAP1'
'IQGAP2'
'IRF1'
'IRF2'
'IRF7'
'ISG15'
'ITGA2'
'ITGA5'
'ITGAV'
'ITGB2'
'ITGB3BP'
'IVNS1ABP'
'JAG1'
'JAM2'
'JMJD1A'
'JMJD1B'
'KAL1'
'KATNA1'
'KCNJ16'
'KCNJ8'
'KCNMB1'
'KCNN3'
'KCTD12'
'KCTD3'
'KCTD5'
'KDELC1'
'KDELR2'
'KIAA0101'
'KIAA0907'
'KIAA1033'
'KIF11'
'KIF15'
'KIF20A'
'KIF4A'
'KLHDC8A'
'KLHL7'
'KRCC1'
'KRIT1'
'KRT10'
'LAMB1'
'LAMB2'
'LAMC1'
'LAMP2'
'LAP3'
'LAPTM4A'
'LAPTM5'
'LARP4'
'LARP7'
'LARS'
'LASS2'
'LBR'
'LCP2'
'LEFTY2'
'LEPREL1'
'LEPROT'
'LGALS3BP'
'LGR4'
'LGTN'
'LHFP'
'LHFPL2'
'LIMA1'
'LIMS1'
'LIPT1'
'LITAF'
'LMAN2'
'LMAN2L'
'LMNB1'
'LMO2'
'LOC63920'
'LOC93349'
'LPL'
'LPXN'
'LRAP'
'LRIG1'
'LRP10'
'LRRC17'
'LSM2'
'LSM5'
'LSM7'
'LSM8'
'LST1'
'LTBP1'
'LTBP3'
'LTF'
'LUM'
'LY75'
'LY86'
'LY96'
'LYN'
'LYPLA1'
'LYZ'
'M6PRBP1'
'MAD2L1'
'MAFB'
'MAN2B1'
'MAPRE1'
'MARCH3'
'MATN2'
'MCM2'
'MCM3'
'MCM5'
'MCM6'
'MCM7'
'MDK'
'MDM1'
'MED17'
'MED23'
'MED28'
'MELK'
'MEOX2'
'MEST'
'METAP2'
'METRN'
'METTL3'
'METTL7A'
'MEX3C'
'MFSD1'
'MGAT4A'
'MGC70863'
'MGP'
'MGST2'
'MIS12'
'MKLN1'
'MLF1IP'
'MMP2'
'MNDA'
'MNS1'
'MOBKL1B'
'MORC4'
'MOSPD1'
'MPST'
'MRC2'
'MRPL13'
'MRPL40'
'MS4A4A'
'MS4A6A'
'MSN'
'MSTN'
'MSX1'
'MT1X'
'MTERFD1'
'MTHFD2'
'MVP'
'MXRA5'
'MYBL1'
'MYC'
'MYCBP'
'MYD88'
'MYO1F'
'NAGA'
'NARG2'
'NAT1'
'NCAPD2'
'NCAPG2'
'NCF2'
'NCK1'
'NCKAP1L'
'NCSTN'
'NDC80'
'NDP'
'NECAP2'
'NEK4'
'NES'
'NFE2L2'
'NID1'
'NID2'
'NINJ1'
'NKX2-2'
'NMB'
'NME4'
'NMI'
'NNMT'
'NOC3L'
'NOL11'
'NOTCH1'
'NOTCH2'
'NP'
'NPC2'
'NPL'
'NRAS'
'NSMAF'
'NSUN5B'
'NT5DC2'
'NUDT1'
'NUP107'
'NUP205'
'NUP37'
'NUP43'
'NUP54'
'NUP88'
'NUPL2'
'NUPR1'
'NUSAP1'
'NXT1'
'NXT2'
'OAS1'
'OAS3'
'ODC1'
'OFD1'
'OIP5'
'OLFML3'
'OLR1'
'ORAI3'
'ORMDL2'
'OSBPL11'
'OSBPL9'
'OXSM'
'OXTR'
'P2RY5'
'P4HA1'
'P4HB'
'PAICS'
'PALLD'
'PAQR3'
'PARP12'
'PARP4'
'PAXIP1'
'PBEF1'
'PBK'
'PBX3'
'PCAF'
'PCNA'
'PCOLCE'
'PDCD6IP'
'PDGFC'
'PDIA4'
'PDIA5'
'PDIA6'
'PDLIM1'
'PDLIM2'
'PDLIM3'
'PDPN'
'PECI'
'PELI1'
'PEX12'
'PFN1'
'PGAM2'
'PGDS'
'PGLS'
'PGM3'
'PHACTR4'
'PHF16'
'PHLDA1'
'PIGF'
'PIGG'
'PIGN'
'PIK3C3'
'PIPOX'
'PITPNC1'
'PKN2'
'PLA2G2A'
'PLA2G4A'
'PLAC8'
'PLAT'
'PLCD1'
'PLEKHF2'
'PLOD1'
'PLOD2'
'PLOD3'
'PLP2'
'PLSCR1'
'PLSCR4'
'PLTP'
'PMF1'
'PMP2'
'POLD2'
'POLE2'
'POLE3'
'POLI'
'PON2'
'POP5'
'POSTN'
'POT1'
'POU3F2'
'PPIB'
'PPIC'
'PPM1D'
'PPP1CB'
'PPP1R14B'
'PPP4C'
'PPP4R1'
'PRC1'
'PRCP'
'PRDX4'
'PRIM1'
'PRKD1'
'PRKD3'
'PRMT3'
'PROM1'
'PROS1'
'PRRX1'
'PRSS23'
'PSCDBP'
'PSMB8'
'PSMB9'
'PSME2'
'PSPH'
'PSRC1'
'PTBP1'
'PTPN13'
'PTPRC'
'PTPRZ1'
'PTTG1'
'PTTG1IP'
'PTX3'
'PUS7'
'PXDN'
'PXMP3'
'PYCARD'
'PYGL'
'PYROXD1'
'QARS'
'QKI'
'RAB13'
'RAB20'
'RAB31'
'RAB32'
'RAB7L1'
'RAB8A'
'RAB9A'
'RACGAP1'
'RAD51AP1'
'RAI14'
'RALA'
'RALY'
'RAMP1'
'RAMP3'
'RAP1A'
'RAP2C'
'RARRES3'
'RASL12'
'RASSF2'
'RASSF4'
'RBBP4'
'RBBP8'
'RBM28'
'RBM3'
'RBM7'
'RBMS1'
'RBP1'
'RCAN1'
'RCBTB1'
'RCBTB2'
'RCN1'
'RDX'
'REV3L'
'RFC2'
'RFC4'
'RFXANK'
'RGL2'
'RGS1'
'RGS10'
'RHOC'
'RHOG'
'RINT1'
'RIT1'
'RMI1'
'RNASE2'
'RNASE4'
'RNASE6'
'RNASEH2A'
'RNASET2'
'RND2'
'RNF130'
'RNF138'
'RNPEP'
'RP11-217H1.1'
'RP2'
'RPA1'
'RPA2'
'RPE65'
'RPN1'
'RPN2'
'RPS27L'
'RRAGC'
'RRM2'
'RSAD2'
'RSU1'
'RTP4'
'S100A10'
'S100A11'
'S100A4'
'S100A6'
'S100A8'
'S100PBP'
'SALL1'
'SAMSN1'
'SAP30BP'
'SAR1B'
'SAT1'
'SC65'
'SCAMP2'
'SCIN'
'SCP2'
'SCPEP1'
'SCUBE2'
'SCYE1'
'SDCCAG3'
'SDF4'
'SDHD'
'SEC11A'
'SEC61A1'
'SEC61G'
'SELL'
'SEPP1'
'SEPT10'
'SEPT2'
'SEPX1'
'SERPINA1'
'SERPINA3'
'SERPINB1'
'SERPINB6'
'SERPINE1'
'SERPING1'
'SERPINH1'
'SF3B4'
'SFRP4'
'SFRS12'
'SH3GLB1'
'SHCBP1'
'SHMT2'
'SLA'
'SLC14A1'
'SLC16A1'
'SLC16A4'
'SLC25A13'
'SLC25A20'
'SLC25A24'
'SLC26A2'
'SLC2A10'
'SLC2A5'
'SLC35A1'
'SLC35D2'
'SLC35F2'
'SLC38A6'
'SLC39A1'
'SLC39A14'
'SLC4A2'
'SLC7A7'
'SLMO2'
'SMAD1'
'SMAD4'
'SMAD5'
'SMARCA5'
'SMARCE1'
'SMC4'
'SMC5'
'SNAPC1'
'SNCAIP'
'SNRPG'
'SNX5'
'SNX6'
'SNX7'
'SOAT1'
'SOCS2'
'SOD2'
'SORD'
'SOX11'
'SOX2'
'SOX4'
'SOX9'
'SP110'
'SP3'
'SPAG1'
'SPAG16'
'SPARC'
'SPATA6'
'SPG11'
'SPP1'
'SPRY1'
'SQRDL'
'SRGN'
'SRPX'
'SRPX2'
'SSBP1'
'SSFA2'
'SSPN'
'SSR1'
'SSR2'
'SSR3'
'ST5'
'STAB1'
'STAG2'
'STAMBP'
'STAT3'
'STEAP3'
'STK17A'
'STK38'
'STK38L'
'STON1'
'STT3A'
'STXBP3'
'SUCLG2'
'SULF1'
'SUMO4'
'SYK'
'SYNC1'
'SYNCRIP'
'SYNE2'
'SYNGR2'
'SYPL1'
'TACC3'
'TAF12'
'TAGLN'
'TAGLN2'
'TANK'
'TAP1'
'TBC1D15'
'TBXAS1'
'TCF12'
'TCF7L1'
'TCIRG1'
'TCTN1'
'TDG'
'TFEC'
'TFPI'
'TGFB1I1'
'TGFBI'
'TGIF1'
'THADA'
'THBS2'
'THOC2'
'TIA1'
'TIMELESS'
'TIMP1'
'TIMP2'
'TIMP3'
'TIMP4'
'TIPARP'
'TIPIN'
'TJP2'
'TLN1'
'TLR1'
'TLR2'
'TLR3'
'TLR5'
'TLR7'
'TM9SF1'
'TMBIM1'
'TMBIM4'
'TMCO1'
'TMED1'
'TMED5'
'TMED7'
'TMED9'
'TMEM100'
'TMEM106B'
'TMEM106C'
'TMEM123'
'TMEM140'
'TMEM149'
'TMEM165'
'TMEM168'
'TMEM176A'
'TMEM176B'
'TMEM33'
'TMEM38B'
'TMEM45A'
'TMEM87A'
'TMSL8'
'TNC'
'TNFAIP6'
'TNFAIP8'
'TNFRSF12A'
'TNFRSF1A'
'TNFRSF1B'
'TNIP1'
'TNIP2'
'TNPO1'
'TOB2'
'TOP2A'
'TP53'
'TP53AP1'
'TP53I3'
'TPRKB'
'TPST1'
'TPX2'
'TRAF3IP2'
'TRAM1'
'TREM1'
'TREM2'
'TRIB2'
'TRIB3'
'TRIM21'
'TRIM22'
'TRIM5'
'TRIM6-TRIM34'
'TRIOBP'
'TRIP6'
'TRMT5'
'TROVE2'
'TRPS1'
'TSEN34'
'TSPAN12'
'TSPAN31'
'TSPAN6'
'TSPO'
'TTK'
'TUBB6'
'TWF1'
'TWSG1'
'TXLNA'
'TXNDC1'
'TXNDC5'
'TXNIP'
'TYMS'
'TYROBP'
'UBD'
'UBE1L'
'UBE2C'
'UBE2L6'
'UCP2'
'UEVLD'
'UGDH'
'UNC119B'
'UPP1'
'USP3'
'USP52'
'USP8'
'UST'
'VAMP5'
'VAMP8'
'VAT1'
'VCAM1'
'VCAN'
'VEGFA'
'VEZF1'
'VGLL4'
'VIM'
'VPS13C'
'VSIG4'
'VWF'
'WBP5'
'WBSCR22'
'WDR19'
'WDR57'
'WDR5B'
'WEE1'
'WIPI1'
'WNT5A'
'WSB1'
'YAP1'
'YBX1'
'YEATS4'
'YES1'
'YIF1A'
'YIPF6'
'ZBTB20'
'ZC3HAV1'
'ZCCHC10'
'ZCCHC8'
'ZDHHC4'
'ZFP36L1'
'ZFP36L2'
'ZFYVE16'
'ZHX2'
'ZIC1'
'ZMPSTE24'
'ZNF107'
'ZNF136'
'ZNF140'
'ZNF167'
'ZNF20'
'ZNF217'
'ZNF22'
'ZNF266'
'ZNF271'
'ZNF274'
'ZNF3'
'ZNF302'
'ZNF313'
'ZNF43'
'ZNF430'
'ZNF432'
'ZNF652'
'ZNF83'
'ZNHIT1'
'ZWINT'
'ZYX'
'tcag7.1314'

## Sheet: Neural down
'A2BP1'
'AACS'
'AAK1'
'ABR'
'ACCN1'
'ACOT7'
'ACSBG1'
'ACTL6B'
'ACTN2'
'ACTR3B'
'ADAM23'
'ADAMTS8'
'ADCYAP1'
'ADRA2A'
'AGPAT7'
'AGXT2L1'
'AHNAK2'
'AK5'
'AKAP11'
'AKAP12'
'AKAP5'
'AKAP6'
'AMPH'
'ANK2'
'ANK3'
'ANKS1B'
'ANXA11'
'ANXA3'
'AP1S1'
'AP2A2'
'AP2M1'
'AP3B2'
'AP3M2'
'APBA2BP'
'APBB1'
'APLP1'
'APOO'
'ARF3'
'ARHGDIG'
'ARHGEF9'
'ARNT2'
'ARPC5L'
'ARPP-19'
'ARPP-21'
'ASPHD1'
'ASS1'
'ASTN1'
'ATP13A2'
'ATP1A3'
'ATP1B1'
'ATP2A2'
'ATP2B1'
'ATP2B2'
'ATP2B3'
'ATP6V0A1'
'ATP6V0C'
'ATP6V0D1'
'ATP6V1A'
'ATP6V1B2'
'ATP6V1C1'
'ATP6V1D'
'ATP6V1E1'
'ATP6V1G2'
'ATP6V1H'
'ATP8A1'
'ATP8A2'
'ATP9A'
'ATRNL1'
'AUH'
'AVPI1'
'B3GALT2'
'B3GAT1'
'B3GNT1'
'B4GALNT1'
'B4GALT6'
'BAI2'
'BAI3'
'BAIAP2'
'BASP1'
'BCL11A'
'BCL11B'
'BCL2L2'
'BDNF'
'BEGAIN'
'BEX1'
'BEX4'
'BHLHB9'
'BLCAP'
'BSCL2'
'BSN'
'BZRAP1'
'C10orf116'
'C10orf38'
'C11orf41'
'C14orf132'
'C14orf162'
'C16orf45'
'C19orf58'
'C1orf115'
'C1orf165'
'C1orf21'
'C1orf216'
'C20orf103'
'C20orf46'
'C3orf14'
'C6orf32'
'C6orf60'
'C9orf91'
'CA10'
'CA11'
'CA4'
'CABP1'
'CACNA1A'
'CACNA2D2'
'CACNA2D3'
'CACNB1'
'CACNB2'
'CACNB3'
'CACNB4'
'CACNG2'
'CACNG3'
'CADM3'
'CADPS2'
'CALB1'
'CALB2'
'CALM1'
'CALM3'
'CAMK1D'
'CAMK1G'
'CAMK2A'
'CAMK2B'
'CAMK2G'
'CAMK2N1'
'CAMK4'
'CAMKK2'
'CAMKV'
'CAMTA1'
'CAMTA2'
'CAP2'
'CBFA2T3'
'CBX6'
'CBX7'
'CCDC92'
'CCK'
'CCKBR'
'CCNA1'
'CD200'
'CDH10'
'CDH12'
'CDH18'
'CDH22'
'CDH7'
'CDH8'
'CDK5'
'CDK5R1'
'CDK5R2'
'CELSR3'
'CEND1'
'CENTA1'
'CENTG2'
'CGREF1'
'CHAC1'
'CHD5'
'CHGA'
'CHGB'
'CHL1'
'CHN1'
'CHST1'
'CISD1'
'CIT'
'CLCN4'
'CLDN10'
'CLIP3'
'CLSTN1'
'CLSTN2'
'CLSTN3'
'CLTB'
'CMAS'
'CNKSR2'
'CNNM1'
'CNTN1'
'CNTNAP1'
'CNTNAP2'
'COBL'
'COX7A1'
'CP110'
'CPEB1'
'CPNE6'
'CRABP1'
'CRH'
'CRHBP'
'CRY2'
'CRYM'
'CUTL2'
'CX3CL1'
'CXCL14'
'CYFIP2'
'CYP26B1'
'CYP46A1'
'D4S234E'
'DBC1'
'DBP'
'DCLK1'
'DCTN1'
'DDHD2'
'DDN'
'DDX24'
'DDX25'
'DEAF1'
'DGKB'
'DGKI'
'DGKZ'
'DHCR24'
'DIO2'
'DIRAS2'
'DKFZP564J102'
'DKFZP564O0823'
'DKK3'
'DLG2'
'DLG3'
'DLGAP2'
'DMXL2'
'DNAJC12'
'DNAJC6'
'DNAL4'
'DNM1'
'DNM3'
'DOC2A'
'DOCK3'
'DPP6'
'DRD1IP'
'DSP'
'DTNB'
'DUSP2'
'DUSP26'
'DUSP8'
'DYNC1I1'
'DYNLT3'
'EEF1A2'
'EFCBP2'
'EFHD2'
'EFNA3'
'EFNB3'
'EGR3'
'EGR4'
'EHD3'
'ELAVL2'
'ELAVL4'
'ELMO1'
'ELOVL4'
'EMX2'
'ENC1'
'ENO2'
'ENPP2'
'ENSA'
'ENTPD3'
'ENTPD4'
'ENTPD6'
'EPB41L1'
'EPB41L3'
'EPB49'
'EPHA4'
'EPHB6'
'ERC2'
'ETS2'
'EVL'
'F12'
'FAAH'
'FABP3'
'FABP6'
'FAIM2'
'FAM130A2'
'FAM131A'
'FAM131B'
'FAM134A'
'FAM49A'
'FAM5B'
'FBXL15'
'FBXL2'
'FBXO2'
'FBXO34'
'FBXO41'
'FBXW7'
'FEZF2'
'FGF12'
'FGF13'
'FGF14'
'FGF9'
'FHL2'
'FHOD3'
'FIG4'
'FKBP1B'
'FLJ10781'
'FLJ20160'
'FLJ30092'
'FLRT1'
'FLRT2'
'FLRT3'
'FOSB'
'FREQ'
'FRS3'
'FSD1'
'FUT9'
'FXYD1'
'FXYD7'
'GABARAPL1'
'GABBR1'
'GABBR2'
'GABRA1'
'GABRA2'
'GABRA3'
'GABRA4'
'GABRA5'
'GABRB1'
'GABRB3'
'GABRD'
'GABRG2'
'GAD2'
'GALNT14'
'GARNL4'
'GAS7'
'GCC2'
'GFOD1'
'GHITM'
'GLRB'
'GLS'
'GLS2'
'GNAI1'
'GNAL'
'GNAO1'
'GNAZ'
'GNB5'
'GNG3'
'GOLSYN'
'GOT1'
'GOT2'
'GPC5'
'GPI'
'GPR22'
'GPR6'
'GPRASP1'
'GREM2'
'GRIA1'
'GRIA2'
'GRIA3'
'GRIN1'
'GRIN2A'
'GRM3'
'GRM7'
'GSTM5'
'GUCY1A3'
'GUCY1B3'
'HABP4'
'HAGH'
'HBQ1'
'HECW1'
'HERC1'
'HERC2'
'HISPPD2A'
'HIVEP2'
'HK1'
'HLF'
'HMGCR'
'HMGCS1'
'HMP19'
'HOMER1'
'HPCA'
'HPCAL1'
'HPCAL4'
'HPRT1'
'HS3ST2'
'HSP90AB1'
'HSPA12A'
'HSPB3'
'HSPH1'
'HTR1E'
'HTR2A'
'HTR2C'
'ICAM5'
'IDI1'
'IDS'
'INA'
'INPP4A'
'INPP5A'
'INPP5F'
'IQSEC1'
'IQSEC2'
'IQSEC3'
'ITFG1'
'ITPKA'
'ITPR1'
'JPH3'
'KALRN'
'KBTBD11'
'KCNAB1'
'KCNAB2'
'KCNB1'
'KCNC1'
'KCNF1'
'KCNJ3'
'KCNJ6'
'KCNK1'
'KCNK10'
'KCNK12'
'KCNK3'
'KCNMA1'
'KCNMB4'
'KCNN1'
'KCNS1'
'KCNV1'
'KHDRBS2'
'KIAA0284'
'KIAA0319'
'KIAA0513'
'KIAA0574'
'KIAA0774'
'KIAA0984'
'KIAA1045'
'KIAA1107'
'KIAA1324'
'KIAA1598'
'KIF1A'
'KIF1B'
'KIF21B'
'KIF3A'
'KIF3C'
'KIF5A'
'KIF5C'
'KIFAP3'
'KLC1'
'KLC2'
'KLHL2'
'KLHL26'
'KLHL3'
'KLK7'
'KRT17'
'KRT18'
'LANCL1'
'LARGE'
'LARP6'
'LASS6'
'LCMT1'
'LDB2'
'LDOC1'
'LENG4'
'LGI1'
'LHX2'
'LHX6'
'LIG4'
'LIN7B'
'LL22NC03-75B3.6'
'LMO3'
'LMO4'
'LOC201229'
'LOC552889'
'LOC728215'
'LPHN1'
'LPPR4'
'LRP3'
'LRRTM2'
'LY6E'
'LY6H'
'M-RIP'
'MADD'
'MAL'
'MAP1A'
'MAP1B'
'MAP2'
'MAP2K1'
'MAP2K4'
'MAP7'
'MAPK1'
'MAPK10'
'MAPK6'
'MAPK8IP2'
'MAPK9'
'MAPRE3'
'MAPT'
'MARK4'
'MAST1'
'MAST3'
'MATK'
'MBP'
'MCF2L'
'MDH1'
'ME1'
'MEF2C'
'MGST3'
'MICAL2'
'MKL2'
'MLLT11'
'MMD'
'MOAP1'
'MOBP'
'MRAS'
'MTMR9'
'MYCBP2'
'MYH10'
'MYO16'
'MYRIP'
'MYT1L'
'NAP1L2'
'NAP1L3'
'NAV3'
'NBEA'
'NBL1'
'NCALD'
'NCDN'
'NDEL1'
'NDN'
'NDRG3'
'NDRG4'
'NDST3'
'NDUFB8'
'NECAP1'
'NEDD4L'
'NEFH'
'NEFL'
'NEFM'
'NELL1'
'NELL2'
'NEUROD6'
'NISCH'
'NKRF'
'NMNAT2'
'NNAT'
'NOL4'
'NOS1AP'
'NOV'
'NPTN'
'NPTX1'
'NPTX2'
'NPTXR'
'NPY'
'NPY1R'
'NR1D1'
'NR4A2'
'NRGN'
'NRIP3'
'NRN1'
'NRXN1'
'NRXN3'
'NSF'
'NT5DC3'
'NTRK3'
'NTSR2'
'NUAK1'
'NUDT11'
'NY-REN-7'
'OAT'
'OCA2'
'ODZ3'
'OGDHL'
'OLFM1'
'OMG'
'OPCML'
'OPRK1'
'OPTN'
'OSBPL10'
'OSBPL1A'
'OTUB1'
'OVGP1'
'OXCT1'
'P2RX5'
'PAFAH1B1'
'PAK1'
'PAK3'
'PAK6'
'PAK7'
'PALM'
'PAR5'
'PCDH8'
'PCDH9'
'PCLO'
'PCMT1'
'PCP4'
'PCSK1'
'PCSK1N'
'PCSK2'
'PDE1A'
'PDE2A'
'PDYN'
'PEG10'
'PEG3'
'PENK'
'PEX5L'
'PFKP'
'PGBD5'
'PH-4'
'PHACTR1'
'PHLPPL'
'PHYHIP'
'PI4KA'
'PIGZ'
'PIN1'
'PINK1'
'PIP3-E'
'PIP5K1C'
'PITPNB'
'PITRM1'
'PJA1'
'PKP4'
'PLCB1'
'PLCL2'
'PLD3'
'PLEKHA1'
'PLK2'
'PLLP'
'PNMA2'
'PNOC'
'POPDC3'
'PPA1'
'PPEF1'
'PPFIA2'
'PPFIA4'
'PPL'
'PPM1H'
'PPM2C'
'PPME1'
'PPP1R13B'
'PPP1R16B'
'PPP1R1A'
'PPP1R7'
'PPP1R9A'
'PPP2R1A'
'PPP2R2D'
'PPP3CA'
'PPP3CB'
'PPP3R1'
'PREPL'
'PRKACB'
'PRKAR1B'
'PRKAR2B'
'PRKCB1'
'PRKCQ'
'PRMT8'
'PRNP'
'PRPH2'
'PRSS3'
'PSD'
'PSD3'
'PTGDS'
'PTH2R'
'PTPN3'
'PTPN4'
'PTPRD'
'PTPRK'
'PTPRN'
'PTPRR'
'PTPRT'
'PVALB'
'ProSAPiP1'
'QDPR'
'R3HDM1'
'R3HDM2'
'RAB11FIP2'
'RAB11FIP5'
'RAB15'
'RAB26'
'RAB33A'
'RAB3A'
'RAB3B'
'RAB40B'
'RAB6B'
'RALYL'
'RAP1GAP'
'RAP1GDS1'
'RAPGEF2'
'RAPGEF4'
'RAPGEF5'
'RAPGEFL1'
'RASAL1'
'RASGRF1'
'RASGRP1'
'RASL10A'
'RASL11B'
'RBM9'
'RBP4'
'RCAN2'
'REEP1'
'RELN'
'REPS2'
'RGS20'
'RGS4'
'RGS7'
'RHOBTB2'
'RICH2'
'RICS'
'RIMBP2'
'RIMS1'
'RIMS2'
'RIT2'
'RND1'
'RNF208'
'ROGDI'
'RPH3A'
'RPP25'
'RPS6KA2'
'RTN1'
'RTN2'
'RTN3'
'RUNDC3A'
'RUNDC3B'
'RUNX1T1'
'RUSC1'
'RUSC2'
'RYR2'
'S100A1'
'SATB1'
'SCAMP5'
'SCG2'
'SCG3'
'SCG5'
'SCGB2A1'
'SCN2A'
'SCN3B'
'SCN8A'
'SEC14L5'
'SEC61A2'
'SEMA4A'
'SEMA4D'
'SERINC3'
'SERPINI1'
'SEZ6L2'
'SGSM2'
'SH3BP5'
'SH3GL2'
'SH3GL3'
'SH3GLB2'
'SHC3'
'SIDT1'
'SLC12A5'
'SLC13A4'
'SLC17A6'
'SLC17A7'
'SLC1A1'
'SLC1A2'
'SLC1A6'
'SLC22A17'
'SLC24A2'
'SLC25A12'
'SLC25A14'
'SLC25A22'
'SLC2A3'
'SLC2A6'
'SLC30A3'
'SLC38A1'
'SLC4A3'
'SLC6A1'
'SLC6A15'
'SLC8A2'
'SLC9A6'
'SLIT1'
'SLIT2'
'SLIT3'
'SLITRK5'
'SMPX'
'SMYD2'
'SNAP25'
'SNAP91'
'SNCA'
'SNCB'
'SNCG'
'SNPH'
'SNX10'
'SOBP'
'SORBS2'
'SOSTDC1'
'SPIN1'
'SPINT2'
'SPOCK1'
'SPTBN2'
'SRGAP3'
'SSBP3'
'SST'
'SSTR2'
'SSX2IP'
'ST6GALNAC5'
'STARD13'
'STAT4'
'STMN2'
'STMN4'
'STOML1'
'STX1A'
'STXBP1'
'STXBP5L'
'STXBP6'
'STYK1'
'SULT1A1'
'SULT4A1'
'SUSD4'
'SV2A'
'SV2B'
'SV2C'
'SYN1'
'SYN2'
'SYN3'
'SYNGR3'
'SYNJ1'
'SYNJ2'
'SYP'
'SYT1'
'SYT13'
'SYT17'
'SYT5'
'TAC1'
'TAC3'
'TACSTD1'
'TAGLN3'
'TBC1D9'
'TBR1'
'TCEAL2'
'TERF2'
'TERF2IP'
'TESC'
'TFPT'
'THY1'
'TLN2'
'TM2D3'
'TMEM16C'
'TMEM24'
'TMEM35'
'TMEM59L'
'TNNI3K'
'TNNT1'
'TOLLIP'
'TPD52L1'
'TPPP'
'TRHDE'
'TRIM36'
'TRIM37'
'TRIM44'
'TSPAN7'
'TSPYL1'
'TSPYL2'
'TSPYL4'
'TSPYL5'
'TUBA4A'
'TUBB2A'
'TUBB3'
'TUBB4'
'TULP4'
'TUSC3'
'TYRO3'
'TYRP1'
'UCHL1'
'UGP2'
'UNC13A'
'UROS'
'USP11'
'USP25'
'VAMP2'
'VDAC1'
'VIP'
'VIPR1'
'VSNL1'
'VTI1B'
'WASF1'
'WDR47'
'WDR7'
'WFDC1'
'WFDC2'
'WIF1'
'WNT10B'
'XK'
'XYLT1'
'YPEL1'
'YPEL5'
'YWHAH'
'YWHAZ'
'ZMAT4'
'ZNF365'
'ZNF536'
'ZNF804A'

## Sheet: Proneural up
'A2M'
'AATF'
'ABCA1'
'ABCB7'
'ABCC3'
'ABCC4'
'ABCD3'
'ABCE1'
'ABHD3'
'ABHD4'
'ABHD5'
'ABL1'
'ACAN'
'ACLY'
'ACN9'
'ACOT9'
'ACTA2'
'ACTL6A'
'ADAM9'
'ADAMDEC1'
'ADAMTS5'
'ADFP'
'ADM'
'ADNP'
'ADORA3'
'ADSL'
'AEBP1'
'AGA'
'AGBL5'
'AGPAT5'
'AHCTF1'
'AHR'
'AK2'
'ALDH18A1'
'ALG3'
'ALG6'
'ALG8'
'ALG9'
'ALMS1'
'AMMECR1'
'ANAPC10'
'ANGPT2'
'ANGPTL2'
'ANKRD10'
'ANKRD15'
'ANKRD25'
'ANKRD57'
'ANP32A'
'ANP32B'
'ANP32E'
'ANXA1'
'ANXA2'
'ANXA2P2'
'ANXA5'
'AOF2'
'APBB2'
'APH1A'
'APOBEC3B'
'APOC1'
'APRT'
'AQP1'
'AQR'
'ARAF'
'ARC'
'ARF4'
'ARFGAP3'
'ARHGAP17'
'ARHGDIB'
'ARHGEF6'
'ARMCX6'
'ARMET'
'ARPC1B'
'ASCC3'
'ASCC3L1'
'ASCL1'
'ASF1B'
'ASPM'
'ASTE1'
'ATAD2'
'ATAD2B'
'ATF1'
'ATF3'
'ATF7IP'
'ATM'
'ATP10D'
'ATP6V0E1'
'ATP8B1'
'AUP1'
'AURKA'
'AURKB'
'AYTL2'
'BACE2'
'BAMBI'
'BANP'
'BARD1'
'BAT1'
'BAX'
'BAZ1A'
'BAZ1B'
'BAZ2B'
'BBS10'
'BCAN'
'BCHE'
'BCL10'
'BCL2A1'
'BCL6'
'BCL7C'
'BCOR'
'BET1'
'BFAR'
'BID'
'BIRC5'
'BLM'
'BLMH'
'BMP2'
'BMPR1A'
'BNIP2'
'BPGM'
'BRCA1'
'BRD7'
'BTG1'
'BTG3'
'BTN3A2'
'BTN3A3'
'BUB1B'
'BUB3'
'BUD31'
'BXDC2'
'BXDC5'
'BYSL'
'BZW1'
'C10orf18'
'C11orf57'
'C11orf61'
'C11orf67'
'C11orf73'
'C12orf11'
'C12orf41'
'C12orf48'
'C12orf5'
'C14orf104'
'C14orf109'
'C14orf135'
'C14orf147'
'C14orf94'
'C17orf42'
'C17orf62'
'C17orf70'
'C19orf10'
'C19orf54'
'C1GALT1C1'
'C1QA'
'C1QB'
'C1QL1'
'C1S'
'C1orf106'
'C1orf121'
'C1orf144'
'C1orf156'
'C1orf218'
'C1orf27'
'C1orf80'
'C1orf9'
'C20orf11'
'C20orf20'
'C20orf4'
'C20orf42'
'C21orf45'
'C21orf62'
'C21orf66'
'C2orf28'
'C2orf43'
'C4orf30'
'C5AR1'
'C5orf15'
'C5orf28'
'C5orf3'
'C6orf145'
'C7orf42'
'C7orf49'
'C8orf33'
'C8orf4'
'C9orf46'
'C9orf82'
'CA12'
'CA3'
'CAD'
'CALCRL'
'CALD1'
'CALU'
'CAPG'
'CAPN7'
'CARD8'
'CARHSP1'
'CASK'
'CASP1'
'CASP3'
'CASP6'
'CASP8AP2'
'CAV1'
'CBFB'
'CBS'
'CBX3'
'CCDC102B'
'CCDC109B'
'CCDC15'
'CCDC59'
'CCDC76'
'CCDC99'
'CCNA2'
'CCNB1'
'CCNB1IP1'
'CCNB2'
'CCND1'
'CCNE2'
'CCNL1'
'CCNL2'
'CCT6A'
'CD14'
'CD163'
'CD164'
'CD2AP'
'CD320'
'CD44'
'CD58'
'CD74'
'CD9'
'CD93'
'CDC2'
'CDC20'
'CDC23'
'CDC25B'
'CDC45L'
'CDC6'
'CDC7'
'CDC73'
'CDCA3'
'CDCA4'
'CDCA8'
'CDH11'
'CDK2'
'CDK4'
'CDK5RAP3'
'CDKN1B'
'CDKN2A'
'CDKN2C'
'CDKN3'
'CEBPG'
'CEBPZ'
'CECR5'
'CENPA'
'CENPE'
'CENPF'
'CENPM'
'CENPN'
'CENPQ'
'CENTD3'
'CEP135'
'CEP170'
'CEP192'
'CEP55'
'CEP57'
'CEP76'
'CETN3'
'CFI'
'CHAF1A'
'CHCHD3'
'CHCHD8'
'CHD1'
'CHD4'
'CHD7'
'CHD9'
'CHEK1'
'CHEK2'
'CHFR'
'CHI3L1'
'CHI3L2'
'CHIC2'
'CHSY1'
'CKAP2'
'CKAP4'
'CKLF'
'CKS1B'
'CKS2'
'CLIC1'
'CLIC4'
'CLK1'
'CLN5'
'CLP1'
'CLPX'
'CMTM6'
'CNGA3'
'CNIH4'
'CNN3'
'CNOT2'
'CNOT6'
'COG2'
'COIL'
'COL11A1'
'COL18A1'
'COL1A2'
'COL3A1'
'COL4A1'
'COL4A2'
'COL5A2'
'COL6A3'
'COL9A3'
'COMMD4'
'COPB1'
'COPB2'
'COPZ1'
'COQ2'
'CORO1C'
'COTL1'
'CP'
'CPNE3'
'CPVL'
'CRB1'
'CREB3L2'
'CREB5'
'CROT'
'CRTAP'
'CRY1'
'CRYZ'
'CSDA'
'CSK'
'CSNK1D'
'CSPG4'
'CSRP2'
'CSTA'
'CTDSP2'
'CTNNA1'
'CTNNAL1'
'CTNND1'
'CTPS'
'CTR9'
'CTSC'
'CTSK'
'CTSO'
'CTSS'
'CUL4A'
'CXCL10'
'CXCR4'
'CXCR7'
'CYB5A'
'CYB5R4'
'CYBA'
'CYBRD1'
'CYP20A1'
'CYR61'
'CYTL1'
'DAB2'
'DAP'
'DARS'
'DAXX'
'DAZAP1'
'DBF4'
'DBI'
'DBR1'
'DCHS1'
'DCPS'
'DCX'
'DDAH2'
'DDIT4'
'DDOST'
'DDR1'
'DDX18'
'DDX21'
'DDX23'
'DDX39'
'DDX5'
'DDX52'
'DDX56'
'DECR1'
'DEK'
'DENND2A'
'DENND4C'
'DEPDC1'
'DERA'
'DERL2'
'DFNA5'
'DHFR'
'DHX40'
'DKC1'
'DKFZp762E1312'
'DLEU1'
'DLG5'
'DLG7'
'DLL3'
'DNAJC10'
'DNMT1'
'DONSON'
'DPM3'
'DPP3'
'DPY19L4'
'DPYD'
'DPYSL3'
'DR1'
'DRAM'
'DSE'
'DSN1'
'DTL'
'DTWD1'
'DTYMK'
'DUSP12'
'DUSP6'
'DVL3'
'DYNLT1'
'E2F6'
'ECM2'
'ECT2'
'EDEM2'
'EDNRA'
'EFEMP1'
'EFHC1'
'EFNA1'
'EFS'
'EGFR'
'EHD4'
'EIF2AK3'
'EIF2B1'
'EIF3B'
'EIF3M'
'EIF4A1'
'EIF4E'
'EIF4E2'
'EIF4EBP1'
'ELAVL1'
'ELF1'
'ELF2'
'ELTD1'
'EMG1'
'EMP1'
'EMP3'
'EN1'
'ENAH'
'EPHB1'
'EPS8'
'ERBB2IP'
'ERCC8'
'ERLIN2'
'ESPL1'
'ETAA1'
'ETV1'
'EXO1'
'EXOD1'
'EXOSC8'
'EXOSC9'
'EYA1'
'EZH2'
'F2R'
'FADD'
'FAIM'
'FAM111A'
'FAM119B'
'FAM129A'
'FAM18B'
'FAM29A'
'FAM46A'
'FAM57A'
'FAM5C'
'FAM60A'
'FAM64A'
'FAM70A'
'FAM82B'
'FANCG'
'FANCI'
'FAT'
'FBL'
'FBN2'
'FBXO5'
'FCER1G'
'FCGBP'
'FCGR2A'
'FCGRT'
'FDX1'
'FEN1'
'FER1L3'
'FIP1L1'
'FKBP10'
'FKBP14'
'FLJ10292'
'FLJ10357'
'FLJ11184'
'FLJ20323'
'FLNA'
'FLNC'
'FN1'
'FNBP1L'
'FNBP4'
'FNDC3B'
'FOS'
'FOXM1'
'FPGT'
'FRZB'
'FSTL1'
'FTSJ2'
'FUBP3'
'FUS'
'FUSIP1'
'FXYD5'
'FZD2'
'FZD7'
'G3BP1'
'GABPB2'
'GADD45G'
'GAL3ST4'
'GALNT1'
'GALNT7'
'GALR1'
'GANAB'
'GAS1'
'GATAD1'
'GATAD2A'
'GBAS'
'GBE1'
'GBP1'
'GBP2'
'GEM'
'GEMIN6'
'GGH'
'GINS1'
'GINS2'
'GINS3'
'GLA'
'GLB1'
'GLDC'
'GLIPR1'
'GLTP'
'GMNN'
'GMPS'
'GNAI3'
'GNB2L1'
'GNG12'
'GNG4'
'GNG5'
'GNL2'
'GNL3'
'GNS'
'GOLPH3'
'GOLT1B'
'GPNMB'
'GPR17'
'GPR177'
'GPR23'
'GPR65'
'GPSM2'
'GPX3'
'GPX7'
'GRN'
'GSPT1'
'GSTK1'
'GSTP1'
'GTF3C3'
'GTSE1'
'GUSB'
'GYPC'
'GYS1'
'H1FX'
'H2AFV'
'H2AFZ'
'H3F3A'
'HAS2'
'HAT1'
'HDAC1'
'HDAC2'
'HEATR1'
'HEATR2'
'HERC5'
'HEY1'
'HIG2'
'HIP1'
'HISPPD1'
'HIST1H1C'
'HIST1H2AC'
'HIST1H2BK'
'HIST1H4C'
'HIST2H2BE'
'HK2'
'HLA-A'
'HLA-B'
'HLA-C'
'HLA-DMA'
'HLA-DMB'
'HLA-DPA1'
'HLA-DPB1'
'HLA-DQB1'
'HLA-DRA'
'HLA-DRB1'
'HLA-F'
'HLA-G'
'HMBS'
'HMG2L1'
'HMGB2'
'HMGB3'
'HMGN1'
'HMGN4'
'HMMR'
'HMOX1'
'HN1'
'HNRNPA2B1'
'HNRNPC'
'HNRPAB'
'HNRPF'
'HNRPH1'
'HNRPM'
'HNRPUL1'
'HOXA10'
'HOXA4'
'HOXA5'
'HOXA7'
'HOXB2'
'HOXC10'
'HOXC4'
'HOXC6'
'HPS5'
'HPSE'
'HRASLS'
'HSD17B10'
'HSD17B11'
'HSPBAP1'
'ICK'
'ID1'
'ID3'
'ID4'
'IDH1'
'IDH2'
'IFI16'
'IFI30'
'IFI35'
'IFI44'
'IFI44L'
'IFRD1'
'IFRD2'
'IFT52'
'IFT81'
'IGF2'
'IGF2BP2'
'IGF2BP3'
'IGFBP2'
'IGFBP3'
'IGFBP4'
'IGFBP5'
'IGFBP7'
'IL10RB'
'IL13RA1'
'IL13RA2'
'IL33'
'ILF2'
'IMPDH2'
'ING3'
'INSM1'
'INTS12'
'INTS7'
'INTS8'
'INTS9'
'IPO9'
'IQCG'
'IQGAP1'
'IQGAP2'
'IRF2'
'ITGA5'
'ITGAV'
'ITGB2'
'ITGB3BP'
'ITPA'
'IVNS1ABP'
'JAG1'
'JAM2'
'JARID1B'
'JMJD1A'
'JMJD1B'
'KATNA1'
'KCND2'
'KCTD3'
'KCTD5'
'KDELC1'
'KDELR2'
'KIAA0101'
'KIAA0286'
'KIAA0406'
'KIAA0907'
'KIAA0922'
'KIAA1033'
'KIF11'
'KIF14'
'KIF15'
'KIF18A'
'KIF20A'
'KIF23'
'KIF2C'
'KIF4A'
'KIFC1'
'KLF10'
'KLHDC8A'
'KLHL7'
'KLRC3'
'KNTC1'
'KPNA2'
'KPNB1'
'KRCC1'
'KRIT1'
'KRT10'
'KTELC1'
'LAMB1'
'LAMB2'
'LAMC1'
'LAMP2'
'LAP3'
'LAPTM4B'
'LAPTM5'
'LARP4'
'LARP7'
'LAS1L'
'LASS2'
'LBH'
'LBR'
'LEFTY2'
'LEPROTL1'
'LGALS3BP'
'LGTN'
'LHFPL2'
'LIMA1'
'LIMS1'
'LIPT1'
'LITAF'
'LMAN2'
'LMAN2L'
'LMNB1'
'LMNB2'
'LOC63920'
'LOC81691'
'LPL'
'LRIG1'
'LRRC1'
'LRRC17'
'LRRC42'
'LRRC59'
'LSG1'
'LSM2'
'LSM5'
'LSM7'
'LSM8'
'LTF'
'LUC7L2'
'LUM'
'LY96'
'LYPLA1'
'LYZ'
'M6PRBP1'
'MAD2L1'
'MAFB'
'MAGOH'
'MALT1'
'MAN2B1'
'MANEA'
'MAPK7'
'MAPRE1'
'MARCH3'
'MARCKS'
'MARCKSL1'
'MATN2'
'MCAM'
'MCM10'
'MCM2'
'MCM3'
'MCM3APAS'
'MCM4'
'MCM5'
'MCM6'
'MCM7'
'MDK'
'MED1'
'MED13'
'MED17'
'MED23'
'MED28'
'MELK'
'MEMO1'
'MEOX2'
'MEPCE'
'MEST'
'METAP2'
'METRN'
'METTL1'
'METTL3'
'MEX3C'
'MFAP2'
'MFSD1'
'MGP'
'MICAL1'
'MIS12'
'MKI67'
'MKLN1'
'MLF1IP'
'MLH1'
'MMP2'
'MMP9'
'MNS1'
'MOBKL1B'
'MOBKL2B'
'MORC4'
'MOSPD1'
'MPHOSPH9'
'MPST'
'MPZL1'
'MRPL11'
'MRPL13'
'MRPL19'
'MRPL42'
'MRPS16'
'MS4A4A'
'MS4A6A'
'MSH5'
'MSH6'
'MSL2L1'
'MSN'
'MSTN'
'MSX1'
'MT1X'
'MTDH'
'MTERFD1'
'MTFR1'
'MTHFD2'
'MXRA5'
'MYBL1'
'MYBL2'
'MYC'
'MYD88'
'MYO1B'
'NARG2'
'NASP'
'NCAPD2'
'NCAPD3'
'NCAPG'
'NCAPG2'
'NCAPH'
'NCBP2'
'NCK1'
'NCSTN'
'NDC80'
'NECAP2'
'NEK2'
'NEK4'
'NES'
'NFE2L2'
'NFIB'
'NFIL3'
'NGLY1'
'NID1'
'NID2'
'NIP7'
'NKIRAS2'
'NKX2-2'
'NLGN1'
'NMB'
'NMD3'
'NME4'
'NME6'
'NMI'
'NNMT'
'NOC3L'
'NOL11'
'NOL8'
'NONO'
'NOTCH1'
'NOVA1'
'NOX4'
'NP'
'NPC2'
'NPL'
'NPM1'
'NR0B1'
'NRAS'
'NSMAF'
'NSUN5B'
'NT5DC2'
'NUBP1'
'NUDT1'
'NUP107'
'NUP133'
'NUP153'
'NUP155'
'NUP205'
'NUP37'
'NUP43'
'NUP54'
'NUP62'
'NUP85'
'NUP88'
'NUP93'
'NUPL2'
'NUPR1'
'NUSAP1'
'NVL'
'NXT1'
'NXT2'
'ODC1'
'OIP5'
'OLFML3'
'OLIG2'
'ORC6L'
'ORMDL2'
'OS9'
'OSBPL11'
'OSBPL8'
'OSBPL9'
'OSGEPL1'
'OXSM'
'OXSR1'
'P2RY5'
'P4HA1'
'P4HB'
'PABPC3'
'PAFAH1B3'
'PAICS'
'PAIP1'
'PAK1IP1'
'PAK2'
'PALLD'
'PAQR3'
'PARP12'
'PARP4'
'PAXIP1'
'PBEF1'
'PBK'
'PBRM1'
'PBX3'
'PCNA'
'PCOLCE'
'PCOLCE2'
'PDCD6IP'
'PDCL'
'PDE9A'
'PDGFC'
'PDGFRA'
'PDIA4'
'PDIA5'
'PDIA6'
'PDLIM1'
'PDPN'
'PECI'
'PELI1'
'PEX12'
'PFN1'
'PGAP1'
'PGD'
'PGF'
'PGLS'
'PGM3'
'PHACTR4'
'PHB'
'PHC1'
'PHC2'
'PHF16'
'PHF2'
'PHIP'
'PHLDA1'
'PIGF'
'PIGG'
'PIGN'
'PIK3C3'
'PIK3CA'
'PKN2'
'PLA2G2A'
'PLA2G4A'
'PLAT'
'PLEKHF2'
'PLK1'
'PLOD1'
'PLOD2'
'PLOD3'
'PLP2'
'PLSCR1'
'PLTP'
'PLVAP'
'PMF1'
'PMP2'
'PMS1'
'PNO1'
'POLA1'
'POLD2'
'POLD3'
'POLE2'
'POLE3'
'POLG2'
'POLI'
'POLR1E'
'POLR2D'
'POLR2F'
'POP5'
'POSTN'
'POT1'
'POU3F2'
'PPAT'
'PPIB'
'PPIC'
'PPM1D'
'PPP1R14B'
'PPP4C'
'PPP4R1'
'PRC1'
'PRCC'
'PRDX4'
'PRIM1'
'PRKD1'
'PRKD3'
'PRKDC'
'PRMT3'
'PROM1'
'PROS1'
'PRPF40A'
'PRPF4B'
'PRR3'
'PRRC1'
'PRRX1'
'PRSS23'
'PSMB8'
'PSMB9'
'PSME2'
'PSPH'
'PSRC1'
'PTBP1'
'PTP4A3'
'PTPN13'
'PTPRG'
'PTPRZ1'
'PTTG1'
'PTTG1IP'
'PTX3'
'PUS3'
'PUS7'
'PXDN'
'PXMP2'
'PXMP3'
'PYGL'
'PYROXD1'
'QARS'
'QKI'
'QTRTD1'
'RAB13'
'RAB20'
'RAB31'
'RAB32'
'RAB7L1'
'RAB8A'
'RAB9A'
'RACGAP1'
'RAD51AP1'
'RAD54L'
'RAF1'
'RAI14'
'RALA'
'RALY'
'RAP1A'
'RAP2C'
'RARRES3'
'RASL12'
'RBBP4'
'RBBP8'
'RBM12'
'RBM28'
'RBM3'
'RBM4B'
'RBM7'
'RBMS1'
'RBMX'
'RBP1'
'RCAN1'
'RCBTB2'
'RCN1'
'RCOR3'
'RDX'
'REC8'
'REEP4'
'REPIN1'
'REV3L'
'RFC1'
'RFC2'
'RFC3'
'RFC4'
'RFC5'
'RFWD3'
'RFXANK'
'RGL2'
'RGS1'
'RGS16'
'RHBDF1'
'RHOC'
'RINT1'
'RIOK2'
'RIT1'
'RMI1'
'RNASE2'
'RNASE4'
'RNASE6'
'RNASEH2A'
'RND2'
'RND3'
'RNF138'
'RNPEP'
'ROBO1'
'ROCK1'
'RP11-217H1.1'
'RP11-35N6.1'
'RP2'
'RPA1'
'RPA2'
'RPA3'
'RPAP3'
'RPE65'
'RPIA'
'RPL36'
'RPLP0'
'RPN1'
'RPN2'
'RPS2'
'RPS8'
'RRAGC'
'RRM1'
'RRM2'
'RRP15'
'RSU1'
'RUVBL1'
'RYK'
'S100A10'
'S100A11'
'S100A4'
'S100A6'
'S100PBP'
'SAE2'
'SALL1'
'SAMSN1'
'SAP30BP'
'SAP30L'
'SAR1B'
'SAT1'
'SC65'
'SCIN'
'SCP2'
'SCRIB'
'SCUBE2'
'SCYE1'
'SDCCAG3'
'SDF2L1'
'SDF4'
'SEC11A'
'SEC24A'
'SEC61A1'
'SEC61B'
'SEC61G'
'SEMA5A'
'SEPHS1'
'SEPT10'
'SEPT2'
'SEPX1'
'SERBP1'
'SERPINA1'
'SERPINA3'
'SERPINB6'
'SERPINE1'
'SERPINH1'
'SETD5'
'SF3A2'
'SF3B4'
'SFRS1'
'SFRS10'
'SFRS11'
'SFRS12'
'SFRS9'
'SGCB'
'SH3BP4'
'SH3GLB1'
'SHCBP1'
'SHFM1'
'SHMT2'
'SLC16A1'
'SLC16A4'
'SLC25A13'
'SLC25A15'
'SLC25A24'
'SLC26A2'
'SLC2A10'
'SLC30A5'
'SLC35A1'
'SLC35D2'
'SLC38A6'
'SLC39A1'
'SLC39A14'
'SLC39A6'
'SLC43A3'
'SLC4A2'
'SLC7A7'
'SLMO2'
'SMA4'
'SMAD1'
'SMAD4'
'SMAD5'
'SMARCA5'
'SMARCB1'
'SMARCC1'
'SMARCE1'
'SMC1A'
'SMC2'
'SMC3'
'SMC4'
'SMC5'
'SMC6'
'SMCHD1'
'SNAI2'
'SNAPC1'
'SNCAIP'
'SNRPA'
'SNRPB'
'SNRPB2'
'SNRPC'
'SNRPD3'
'SNRPE'
'SNRPF'
'SNRPG'
'SNX6'
'SNX7'
'SOAT1'
'SOCS2'
'SOD2'
'SOX11'
'SOX2'
'SOX4'
'SOX9'
'SP110'
'SP3'
'SPAG16'
'SPAG5'
'SPARC'
'SPATA6'
'SPC25'
'SPCS3'
'SPON2'
'SPP1'
'SPRY1'
'SPRY4'
'SQRDL'
'SRGN'
'SRP72'
'SRPX'
'SRPX2'
'SSBP1'
'SSFA2'
'SSR1'
'SSR2'
'SSR3'
'SSR4'
'SSRP1'
'STAB1'
'STAG1'
'STAG2'
'STAMBP'
'STAT3'
'STC2'
'STEAP3'
'STIL'
'STK17A'
'STK32B'
'STK38'
'STON1'
'STT3A'
'STX10'
'SUCLG2'
'SUMO4'
'SYNCRIP'
'SYNE2'
'SYPL1'
'TACC3'
'TAF11'
'TAF12'
'TAF1A'
'TAF2'
'TAGLN'
'TAGLN2'
'TAP1'
'TARBP2'
'TARS'
'TBC1D15'
'TBL2'
'TCF12'
'TCF4'
'TCF7L1'
'TCTN1'
'TDG'
'TEX10'
'TFB2M'
'TFDP1'
'TFPI'
'TGFB1I1'
'TGFBI'
'TGIF1'
'TGS1'
'THADA'
'THOC1'
'THOC2'
'THSD7A'
'TIA1'
'TIMELESS'
'TIMP1'
'TIMP2'
'TIMP4'
'TIPIN'
'TK1'
'TLR2'
'TM4SF1'
'TM9SF1'
'TMCO1'
'TMED1'
'TMED2'
'TMED5'
'TMED9'
'TMEM100'
'TMEM106B'
'TMEM106C'
'TMEM123'
'TMEM149'
'TMEM165'
'TMEM168'
'TMEM176B'
'TMEM33'
'TMEM38B'
'TMEM39A'
'TMEM45A'
'TMEM49'
'TMEM5'
'TMEM87A'
'TMEM97'
'TMF1'
'TMPO'
'TMSL8'
'TNC'
'TNFAIP6'
'TNFRSF12A'
'TNFRSF1A'
'TNFRSF21'
'TNIP1'
'TNIP2'
'TNPO1'
'TNPO3'
'TOP1'
'TOP2A'
'TOPBP1'
'TOX3'
'TP53'
'TP53I3'
'TPM4'
'TPR'
'TPRKB'
'TPST1'
'TPX2'
'TRA2A'
'TRAF4'
'TRAM1'
'TREM1'
'TREM2'
'TRIAP1'
'TRIB2'
'TRIB3'
'TRIM22'
'TRIM24'
'TRIM28'
'TRIM5'
'TRIOBP'
'TRIP13'
'TRIP6'
'TRMT5'
'TROAP'
'TROVE2'
'TSEN34'
'TSFM'
'TSPAN12'
'TSPAN31'
'TSPAN6'
'TSPO'
'TTC27'
'TTC28'
'TTC31'
'TTK'
'TUBB2B'
'TUBB6'
'TULP3'
'TWF1'
'TWSG1'
'TXLNA'
'TXNDC1'
'TXNDC5'
'TXNIP'
'TXNRD1'
'TYMS'
'TYROBP'
'U2AF1'
'UBD'
'UBE2C'
'UBE2E3'
'UBE2S'
'UBXD7'
'UCK2'
'UCP2'
'UFD1L'
'UGDH'
'UIMC1'
'UNC119B'
'UNC84A'
'UNG'
'UPP1'
'USP1'
'USP3'
'USP52'
'UST'
'UTP20'
'VAMP8'
'VAT1'
'VAX2'
'VCAM1'
'VCAN'
'VEGFA'
'VEZF1'
'VGLL4'
'VIM'
'VKORC1'
'VPS13C'
'VPS54'
'VSIG4'
'VWF'
'WBP5'
'WBSCR22'
'WDR12'
'WDR3'
'WDR57'
'WDR5B'
'WDR68'
'WEE1'
'WHSC1'
'WNT5A'
'WRN'
'WSB1'
'WSCD1'
'XPOT'
'YBX1'
'YEATS4'
'YES1'
'YIF1A'
'YIPF6'
'YRDC'
'YTHDF2'
'ZBTB20'
'ZBTB5'
'ZC3HAV1'
'ZCCHC10'
'ZCCHC11'
'ZCCHC8'
'ZDHHC4'
'ZEB1'
'ZEB2'
'ZFP36L1'
'ZFP37'
'ZFYVE16'
'ZIC1'
'ZMPSTE24'
'ZMYM1'
'ZNF107'
'ZNF12'
'ZNF124'
'ZNF136'
'ZNF140'
'ZNF146'
'ZNF167'
'ZNF193'
'ZNF195'
'ZNF20'
'ZNF217'
'ZNF22'
'ZNF232'
'ZNF266'
'ZNF271'
'ZNF274'
'ZNF292'
'ZNF3'
'ZNF302'
'ZNF313'
'ZNF410'
'ZNF43'
'ZNF430'
'ZNF432'
'ZNF532'
'ZNF573'
'ZNF606'
'ZNF652'
'ZNF83'
'ZNF84'
'ZNF93'
'ZNHIT1'
'ZSCAN16'
'ZWILCH'
'ZWINT'
'ZYX'
'ZZZ3'

## Sheet: Proneural down
'A2BP1'
'AACS'
'AAK1'
'ABHD14A'
'ABHD8'
'ABLIM1'
'ABLIM3'
'ABR'
'ACCN1'
'ACOT7'
'ACSBG1'
'ACSL6'
'ACTL6B'
'ACTN2'
'ACTR3B'
'ADAM11'
'ADAM23'
'ADAMTS8'
'ADARB2'
'ADCY2'
'ADCYAP1'
'ADRA2A'
'AGPAT7'
'AGXT2L1'
'AHNAK2'
'AK5'
'AKAP11'
'AKAP5'
'AKAP6'
'ALDH1A1'
'ALDH2'
'ALDH5A1'
'ALDH6A1'
'ALDOC'
'AMPH'
'ANK2'
'ANK3'
'ANKMY2'
'ANKS1B'
'ANXA11'
'ANXA3'
'AP2A2'
'AP3B2'
'AP3M2'
'APBA2BP'
'APBB1'
'APLP1'
'ARF3'
'ARHGDIG'
'ARHGEF9'
'ARL8B'
'ARNT2'
'ARPC5L'
'ARPP-19'
'ARPP-21'
'ASPA'
'ASPHD1'
'ASS1'
'ASTN1'
'ATP13A2'
'ATP1A2'
'ATP1A3'
'ATP1B1'
'ATP1B2'
'ATP2B1'
'ATP2B2'
'ATP2B3'
'ATP6V0A1'
'ATP6V0C'
'ATP6V0D1'
'ATP6V1A'
'ATP6V1B2'
'ATP6V1C1'
'ATP6V1D'
'ATP6V1E1'
'ATP6V1G2'
'ATP6V1H'
'ATP8A1'
'ATP8A2'
'ATP9A'
'ATRNL1'
'AUH'
'AVPI1'
'B3GALT2'
'B3GAT1'
'B3GNT1'
'B4GALT6'
'BAI2'
'BAI3'
'BAIAP2'
'BASP1'
'BCL11A'
'BCL2L2'
'BCR'
'BDH1'
'BDNF'
'BEGAIN'
'BEX1'
'BEX4'
'BIN1'
'BLCAP'
'BSCL2'
'BSN'
'BZRAP1'
'C10orf116'
'C10orf38'
'C11orf41'
'C14orf132'
'C14orf162'
'C14orf2'
'C16orf45'
'C19orf58'
'C1orf115'
'C1orf21'
'C1orf216'
'C20orf103'
'C20orf39'
'C20orf46'
'C3orf14'
'C3orf58'
'C6orf32'
'C6orf60'
'C9orf91'
'CA11'
'CA4'
'CABP1'
'CACNA1A'
'CACNA2D2'
'CACNA2D3'
'CACNB1'
'CACNB2'
'CACNB3'
'CACNB4'
'CACNG2'
'CACNG3'
'CADM3'
'CADPS2'
'CALB1'
'CALB2'
'CALM1'
'CALM3'
'CAMK1'
'CAMK1D'
'CAMK1G'
'CAMK2A'
'CAMK2B'
'CAMK2G'
'CAMK2N1'
'CAMK4'
'CAMKK2'
'CAMKV'
'CAMTA1'
'CAMTA2'
'CAP2'
'CAPN3'
'CBFA2T3'
'CBX6'
'CBX7'
'CCDC28A'
'CCDC6'
'CCDC92'
'CCK'
'CCKBR'
'CCNA1'
'CD200'
'CDH10'
'CDH12'
'CDH18'
'CDH22'
'CDH7'
'CDH8'
'CDH9'
'CDK5'
'CDK5R1'
'CDK5R2'
'CELSR2'
'CEND1'
'CENTA1'
'CENTG2'
'CGREF1'
'CH25H'
'CHAC1'
'CHD5'
'CHGA'
'CHGB'
'CHL1'
'CHN1'
'CHN2'
'CHP'
'CHST1'
'CISD1'
'CIT'
'CKB'
'CLCN4'
'CLDN10'
'CLEC3B'
'CLIP3'
'CLSTN1'
'CLSTN2'
'CLSTN3'
'CLTB'
'CMAS'
'CNIH3'
'CNKSR2'
'CNNM1'
'CNTN6'
'CNTNAP1'
'CNTNAP2'
'COBL'
'CORO1A'
'COX7A1'
'CPE'
'CPEB1'
'CPNE6'
'CRH'
'CRHBP'
'CRLF1'
'CRY2'
'CRYM'
'CRYZL1'
'CSRP1'
'CTNNA2'
'CUTL2'
'CX3CL1'
'CX3CR1'
'CXCL14'
'CYB561'
'CYFIP2'
'CYP26B1'
'CYP2J2'
'CYP46A1'
'ChGn'
'DAAM2'
'DAPK1'
'DBC1'
'DBNDD2'
'DBP'
'DCLK1'
'DCTN1'
'DDAH1'
'DDHD2'
'DDN'
'DDX24'
'DDX25'
'DEAF1'
'DGKB'
'DGKZ'
'DHCR24'
'DHRS9'
'DIO2'
'DIRAS2'
'DIXDC1'
'DKFZP564J102'
'DKFZP564O0823'
'DKFZP586H2123'
'DKK3'
'DLG2'
'DLGAP2'
'DMXL2'
'DNAH17'
'DNAJC12'
'DNAJC6'
'DNAL4'
'DNM1'
'DNM3'
'DOC2A'
'DOCK3'
'DPP6'
'DRD1'
'DRD1IP'
'DSP'
'DTNB'
'DUSP2'
'DUSP26'
'DUSP8'
'DYNC1I1'
'DYNLT3'
'EDG2'
'EEF1A2'
'EFCBP2'
'EFHD1'
'EFHD2'
'EFNA3'
'EFNB3'
'EGR3'
'EGR4'
'EHD3'
'ELAVL2'
'ELAVL4'
'ELMO1'
'ELOVL4'
'EMX2'
'ENC1'
'ENO2'
'ENPP2'
'ENSA'
'ENTPD3'
'ENTPD6'
'EPB41L1'
'EPB41L3'
'EPB49'
'EPHA4'
'EPHB6'
'EPHX1'
'EPS15'
'ERBB4'
'ERC2'
'ETS2'
'EVI2A'
'FAAH'
'FABP3'
'FABP6'
'FAIM2'
'FAM107A'
'FAM130A2'
'FAM131A'
'FAM134A'
'FAM13A1'
'FAM49A'
'FAM50B'
'FAM5B'
'FBXL15'
'FBXL2'
'FBXO2'
'FBXO34'
'FBXO41'
'FBXW7'
'FEZF2'
'FGF13'
'FGF14'
'FGF9'
'FGFR3'
'FHL2'
'FIG4'
'FKBP1B'
'FLJ10781'
'FLJ20160'
'FLJ30092'
'FLRT2'
'FOSB'
'FREQ'
'FRS3'
'FUT9'
'FXYD1'
'FXYD7'
'GABARAPL1'
'GABBR1'
'GABBR2'
'GABRA1'
'GABRA2'
'GABRA3'
'GABRA4'
'GABRA5'
'GABRB1'
'GABRB2'
'GABRB3'
'GABRD'
'GABRG2'
'GAD2'
'GALNAC4S-6ST'
'GALNT11'
'GALNT14'
'GARNL4'
'GAS7'
'GCC2'
'GFOD1'
'GFRA2'
'GHITM'
'GJA1'
'GLRB'
'GLS'
'GLS2'
'GLUD1'
'GNAO1'
'GNAZ'
'GNB5'
'GNG3'
'GOLSYN'
'GOT1'
'GOT2'
'GPC5'
'GPD1L'
'GPI'
'GPR22'
'GPR37'
'GPR6'
'GPR88'
'GPRASP1'
'GPRC5B'
'GREM2'
'GRIA1'
'GRIA2'
'GRIA3'
'GRIN1'
'GRIN2A'
'GRM3'
'GRM7'
'GSTM5'
'GSTO1'
'GUCY1A3'
'GUCY1B3'
'HABP4'
'HAGH'
'HBA2'
'HBQ1'
'HECW1'
'HEPH'
'HERC1'
'HISPPD2A'
'HIVEP2'
'HK1'
'HLF'
'HMP19'
'HNT'
'HOMER1'
'HOPX'
'HPCA'
'HPCAL1'
'HPCAL4'
'HPRT1'
'HS3ST2'
'HSD11B1'
'HSD17B6'
'HSPA12A'
'HSPA2'
'HSPB3'
'HSPH1'
'HTR1E'
'HTR2A'
'HTR2C'
'ICAM5'
'IDH3A'
'IDI1'
'IDS'
'IGFBP6'
'IL1RAPL1'
'INA'
'INPP4A'
'INPP4B'
'INPP5A'
'INPP5F'
'IQSEC1'
'IQSEC2'
'IQSEC3'
'IQWD1'
'ISCU'
'ITFG1'
'ITPKA'
'ITPR1'
'JPH3'
'KALRN'
'KBTBD11'
'KCNAB1'
'KCNAB2'
'KCNB1'
'KCNC1'
'KCNF1'
'KCNJ3'
'KCNJ6'
'KCNK1'
'KCNK12'
'KCNK3'
'KCNMA1'
'KCNMB4'
'KCNN1'
'KCNS1'
'KCNV1'
'KHDRBS2'
'KIAA0143'
'KIAA0284'
'KIAA0319'
'KIAA0329'
'KIAA0513'
'KIAA0574'
'KIAA0774'
'KIAA0888'
'KIAA0984'
'KIAA1045'
'KIAA1107'
'KIAA1199'
'KIAA1279'
'KIAA1324'
'KIAA1598'
'KIF17'
'KIF1A'
'KIF1B'
'KIF3A'
'KIF3C'
'KIF5A'
'KIF5C'
'KIFAP3'
'KLC1'
'KLC2'
'KLHL2'
'KLHL26'
'KLHL3'
'KLK6'
'KLK7'
'KRT17'
'KRT18'
'LANCL1'
'LARGE'
'LARP6'
'LCN2'
'LDB2'
'LDOC1'
'LENG4'
'LGI1'
'LHPP'
'LHX2'
'LHX6'
'LIN7B'
'LL22NC03-75B3.6'
'LMO3'
'LOC201229'
'LOC552889'
'LOC728215'
'LPHN1'
'LPPR4'
'LRRC16'
'LRRTM2'
'LY6E'
'LY6H'
'MADCAM1'
'MADD'
'MAL'
'MAP1A'
'MAP1B'
'MAP2K1'
'MAP2K4'
'MAP7'
'MAPK1'
'MAPK10'
'MAPK3'
'MAPK6'
'MAPK8IP2'
'MAPK9'
'MAPRE3'
'MAPT'
'MARK4'
'MAST1'
'MAST3'
'MAST4'
'MATK'
'MBNL2'
'MBP'
'MCF2L'
'MDH1'
'ME1'
'MEF2C'
'MGC5566'
'MGLL'
'MGST3'
'MICAL2'
'MKL2'
'MMD'
'MOAP1'
'MOBP'
'MOG'
'MRAS'
'MT1E'
'MT1G'
'MTCH1'
'MTMR9'
'MYBPC1'
'MYCBP2'
'MYO16'
'MYOM2'
'MYRIP'
'MYT1L'
'NAGPA'
'NAP1L2'
'NAP1L3'
'NAV3'
'NBEA'
'NBL1'
'NCALD'
'NCDN'
'NDEL1'
'NDN'
'NDRG2'
'NDRG3'
'NDRG4'
'NDST3'
'NDUFB8'
'NEBL'
'NECAP1'
'NEFH'
'NEFL'
'NEFM'
'NELF'
'NELL1'
'NELL2'
'NEUROD6'
'NINJ2'
'NIPSNAP3B'
'NISCH'
'NKRF'
'NLK'
'NME5'
'NMNAT2'
'NNAT'
'NOL4'
'NOS1AP'
'NOV'
'NPTN'
'NPTX1'
'NPTX2'
'NPTXR'
'NPY'
'NPY1R'
'NR1D1'
'NR2E1'
'NR3C2'
'NR4A2'
'NRGN'
'NRIP3'
'NRN1'
'NRXN1'
'NRXN3'
'NSF'
'NT5DC3'
'NTRK3'
'NTSR2'
'NUAK1'
'NY-REN-7'
'OAT'
'OCA2'
'ODZ3'
'OGDHL'
'OLFM1'
'OMG'
'OPCML'
'OPRK1'
'OPTN'
'OSBPL1A'
'OTUB1'
'OVGP1'
'OXCT1'
'OXR1'
'P2RX5'
'P2RY13'
'PAH'
'PAIP2B'
'PAK1'
'PAK3'
'PAK6'
'PAK7'
'PALM'
'PAQR6'
'PAR5'
'PCDH8'
'PCDH9'
'PCLO'
'PCMT1'
'PCP4'
'PCSK1'
'PCSK1N'
'PCSK2'
'PDE1A'
'PDE2A'
'PDE4DIP'
'PDK2'
'PDYN'
'PDZD2'
'PEBP1'
'PEG3'
'PENK'
'PEX5L'
'PFKM'
'PFKP'
'PFTK1'
'PGBD5'
'PH-4'
'PHACTR1'
'PHF15'
'PHLPPL'
'PHYHIP'
'PI4KA'
'PIGZ'
'PINK1'
'PIP3-E'
'PIP4K2A'
'PIP5K1C'
'PITRM1'
'PLA2G4C'
'PLCB1'
'PLCL2'
'PLD3'
'PLEKHA1'
'PLEKHB1'
'PLK2'
'PLLP'
'PNMA2'
'PNOC'
'POPDC3'
'PPARGC1A'
'PPEF1'
'PPFIA2'
'PPFIA4'
'PPL'
'PPM1H'
'PPM2C'
'PPME1'
'PPP1R13B'
'PPP1R16B'
'PPP1R1A'
'PPP1R3C'
'PPP1R7'
'PPP3CA'
'PPP3CB'
'PPP3R1'
'PREPL'
'PRKACB'
'PRKAG2'
'PRKAR1B'
'PRKAR2B'
'PRKCB1'
'PRKCD'
'PRKCQ'
'PRMT8'
'PRNP'
'PRODH'
'PRPH2'
'PRSS3'
'PSD'
'PSD3'
'PTGDS'
'PTPN3'
'PTPN4'
'PTPRD'
'PTPRK'
'PTPRM'
'PTPRN'
'PTPRN2'
'PTPRR'
'PTPRT'
'PVALB'
'PYGM'
'ProSAPiP1'
'QDPR'
'QPCT'
'R3HDM2'
'RAB11FIP2'
'RAB11FIP5'
'RAB15'
'RAB26'
'RAB3A'
'RAB3B'
'RAB40B'
'RAB6B'
'RALYL'
'RAP1GAP'
'RAP1GDS1'
'RAPGEF2'
'RAPGEF4'
'RAPGEF5'
'RAPGEFL1'
'RASAL1'
'RASGRF1'
'RASGRP1'
'RASL10A'
'RBP4'
'RCAN2'
'REEP1'
'REEP5'
'RELN'
'REPS2'
'RGL1'
'RGS20'
'RGS4'
'RGS7'
'RHOBTB2'
'RHOF'
'RICH2'
'RICS'
'RIMBP2'
'RIMS1'
'RIMS2'
'RNASE1'
'RND1'
'RNF128'
'RNF208'
'ROGDI'
'RPH3A'
'RPS6KA2'
'RTN1'
'RTN2'
'RTN3'
'RUNDC3A'
'RUNDC3B'
'RUNX1T1'
'RUSC1'
'RUSC2'
'RYR2'
'RYR3'
'S100A1'
'S100A13'
'SCAMP5'
'SCG2'
'SCG3'
'SCG5'
'SCGB2A1'
'SCN1B'
'SCN2A'
'SCN3B'
'SCN8A'
'SDC4'
'SEC14L5'
'SEC61A2'
'SELENBP1'
'SEMA3G'
'SEMA4A'
'SEMA4D'
'SEPT4'
'SERINC3'
'SERPINF1'
'SERPINI1'
'SEZ6L2'
'SGSM2'
'SH3BP5'
'SH3GL2'
'SH3GL3'
'SH3GLB2'
'SHANK2'
'SHC3'
'SIDT1'
'SIGIRR'
'SIRPA'
'SLC12A5'
'SLC13A3'
'SLC13A4'
'SLC17A6'
'SLC17A7'
'SLC1A2'
'SLC1A3'
'SLC1A4'
'SLC1A6'
'SLC22A17'
'SLC24A2'
'SLC25A12'
'SLC25A14'
'SLC25A22'
'SLC2A3'
'SLC2A6'
'SLC30A3'
'SLC41A3'
'SLC4A3'
'SLC6A1'
'SLC6A15'
'SLC8A2'
'SLC9A6'
'SLCO1C1'
'SLIT2'
'SLIT3'
'SLITRK5'
'SMARCD3'
'SMPX'
'SMYD2'
'SNAP25'
'SNAP91'
'SNCA'
'SNCB'
'SNCG'
'SNPH'
'SNTA1'
'SNX10'
'SOBP'
'SORBS2'
'SORL1'
'SOSTDC1'
'SPATA20'
'SPINT2'
'SPOCK1'
'SPOCK2'
'SPOCK3'
'SPTAN1'
'SPTBN2'
'SRGAP3'
'SSBP3'
'SST'
'SSTR2'
'SSX2IP'
'ST6GALNAC5'
'STARD13'
'STAT4'
'STMN2'
'STMN4'
'STOML1'
'STS'
'STX1A'
'STXBP1'
'STXBP5L'
'STXBP6'
'STYK1'
'SULT1A1'
'SULT4A1'
'SUSD4'
'SV2A'
'SV2B'
'SV2C'
'SYN1'
'SYN2'
'SYN3'
'SYNGR3'
'SYNJ1'
'SYNJ2'
'SYP'
'SYT1'
'SYT13'
'SYT17'
'SYT5'
'TAC1'
'TAC3'
'TACC1'
'TACSTD1'
'TAGLN3'
'TBC1D9'
'TBR1'
'TCEAL2'
'TERF2'
'TERF2IP'
'TESC'
'TF'
'TFPT'
'THY1'
'TIAM1'
'TLN2'
'TM2D3'
'TMEM16C'
'TMEM22'
'TMEM24'
'TMEM35'
'TMEM47'
'TMEM59L'
'TNNI3K'
'TNNT1'
'TOLLIP'
'TPBG'
'TPD52L1'
'TPPP'
'TRHDE'
'TRIM36'
'TRIM37'
'TRIM44'
'TRPM3'
'TSPAN7'
'TSPYL1'
'TSPYL2'
'TSPYL4'
'TSPYL5'
'TTBK2'
'TTLL7'
'TUBA4A'
'TUBB2A'
'TUBB4'
'TUBG2'
'TULP4'
'TUSC3'
'TYRO3'
'TYRP1'
'UCHL1'
'UGP2'
'UNC13A'
'UROS'
'USP11'
'USP25'
'VAMP1'
'VAMP2'
'VIP'
'VIPR1'
'VSNL1'
'VTI1B'
'WASF1'
'WASF3'
'WBP2'
'WDR47'
'WDR7'
'WFDC1'
'WFDC2'
'WFS1'
'WIF1'
'WNT10B'
'WWC1'
'XK'
'YPEL5'
'YWHAH'
'YWHAZ'
'ZDHHC14'
'ZFYVE21'
'ZMAT4'
'ZNF365'
'ZNF536'
