# Supplementary material for: Investigating the Link between Molecular Subtypes of Glioblastoma, Epithelial-Mesenchymal Transition, and CD133 Cell Surface Protein
Source: PLoS One. 2013 May 29;8(5):e64169. doi: 10.1371/journal.pone.0064169 (PMC3667082; doi:10.1371/journal.pone.0064169)
Supplement: File S3 — List of genes that are up or down-regulated with a fold change of at least two in each of the four CD133 signatures. (XLS) [file pone.0064169.s009.xls]

## Sheet: BT1 CD133+ up
Supplemental file 3: List of genes that are up or down-regulated with a fold change of at least two in each of the four CD133 signatures.
'ABCB1 /// ABCB4'
'ABCB4'
'ADA'
'AFAP1L1'
'AKR1C3'
'ALDH1A1'
'ALOX15B'
'APOC2 /// APOC4'
'APOE'
'ARL11'
'ATP1A2'
'ATP8B4'
'BCL2A1'
'BLNK'
'C11orf45'
'C15orf21'
'C16orf75'
'C19orf39'
'C1QA'
'C21orf130'
'C3'
'CASP1 /// COP1'
'CATSPER3'
'CCDC28A'
'CCL2'
'CCL8'
'CCNA2'
'CD14'
'CD180'
'CD226'
'CD93'
'CDC6'
'CEBPA'
'CENPH'
'CENPM'
'CEP55'
'CHIT1'
'CLDN5'
'CLLU1'
'COLEC12'
'CPA3'
'CXCL3'
'DDX55'
'DDX60'
'DENND2D'
'DES /// FAM48A'
'DGKH'
'DZIP1L'
'E2F8'
'ECSM2'
'EIF4EBP1'
'ELTD1'
'EMR3'
'ERG'
'ESM1'
'EXO1'
'FAM101A'
'FCER1A'
'FCGR2B'
'FCGR3A /// FCGR3B'
'FERMT3'
'FES'
'FLJ23569'
'FLJ25694 /// LOC100128202'
'GAFA2'
'GBGT1'
'GK3P'
'GPR116'
'GPR132'
'GPR144'
'GPR17'
'GRAP'
'GYPC'
'HCK'
'HLA-DMB'
'HS3ST2'
'HTR2B'
'ICAM4'
'IGL@ /// IGLV2-18 /// IGLV3-19'
'IL10RA'
'IL10RB'
'IL18'
'IRF8'
'ITM2A'
'JSRP1'
'KIAA1984'
'KIF18B'
'KRT79'
'KRTAP10-12'
'LILRB1'
'LOC100129975 /// LOC284393 /// LOC285176 /// LOC644937 /// RPL10'
'LOC100130862'
'LOC100132273'
'LOC100132726'
'LOC285577'
'LOC388796 /// SNORA71B'
'LOC401097'
'LOC441642'
'LOC646588'
'LOC647500'
'LOC728012'
'LOC728194'
'LOC729285'
'LPHN2'
'LXN'
'MND1'
'MOCOS'
'MOV10'
'MS4A4A'
'MS4A7'
'MT3'
'MX1'
'MYO1F'
'NBPF4'
'NCAPG'
'NCF4'
'NCKAP1L'
'NEIL3'
'NID2'
'NINJ1'
'NUPR1'
'OIP5'
'ORC1L'
'P2RY6'
'P76'
'PBK'
'PGCP'
'PGDS'
'PPIL4 /// ZC3H12D'
'PROCR'
'PROK2'
'PROM1'
'PTPN6'
'PVRL4'
'RAD54L'
'RARRES2'
'RDM1'
'REG3A /// REG3G'
'RFPL1S /// RFPL3S'
'RGS18'
'RILPL2'
'RNASE4'
'RP11-285G1.3'
'RP3-402G11.5'
'RRM2'
'S100A8'
'SAGE1'
'SAMD9L'
'SCARF1'
'SCN10A'
'SGK3'
'SIGLEC10'
'SIGLEC9'
'SIGLECP16'
'SLAMF7'
'SLAMF9'
'SLC22A18'
'SLC43A1'
'SLC6A18'
'SPANXC'
'SPC25'
'SST'
'STIL'
'TCF19'
'THBD'
'TK1'
'TM4SF18'
'TNFRSF11A'
'TREM2'
'UBA7'
'USP51'
'VWF'
'WFDC1'
'ZADH1'
'ZMYND15'
'ZSWIM4'

## Sheet: BT1 CD133+ down
'A2BP1'
'A4GNT'
'ABLIM3'
'ABP1'
'ACHE'
'ACR /// LOC645529'
'ACSBG2'
'ACSS1'
'ACTL7A'
'ACTN2'
'ACTR3B'
'ACTR3B /// LOC100133409'
'ACVR2B'
'ADAM19'
'ADAM32'
'ADAMTS18'
'ADAMTS19'
'ADAMTS2'
'ADAMTS5'
'ADAMTS9'
'ADAMTSL2'
'ADAMTSL4'
'ADCK4'
'ADCY5'
'ADCYAP1'
'ADRA2A'
'AGTR1'
'AJAP1'
'AK5'
'AKAP10'
'AKAP11'
'AKAP6'
'ALAS2'
'ALDH1A3'
'ALDH1L1'
'ALMS1P'
'ALPK2'
'ALS2CR12'
'ALS2CR2'
'AMAC1 /// AMAC1L2'
'AMIGO1'
'ANGEL2'
'ANGPTL2'
'ANK3'
'ANKHD1'
'ANKRD13A'
'ANKRD20A1 /// ANKRD20A2 /// ANKRD20A3 /// ANKRD20A4 /// C21orf81 /// CCDC29 /// LOC100132733 /// LOC284232 /// LOC391267 /// LOC643187 /// LOC647595 /// LOC653436 /// LOC727770 /// LOC728783'
'ANKRD26'
'ANKRD36B'
'ANKRD43'
'ANKRD50'
'ANKS1B'
'ANKS4B'
'ANXA13'
'ANXA8 /// ANXA8L1 /// ANXA8L2'
'AOC3'
'AP1S1'
'APBA2'
'APCDD1'
'APLP1'
'APOBEC4'
'APOD'
'APOLD1'
'APP'
'AQP10'
'AQP5'
'ARD1B'
'AREG /// LOC727738'
'ARHGAP21'
'ARHGEF5'
'ARHGEF7'
'ARID2'
'ARID4A'
'ARL13B'
'ARL17P1'
'ARL5B'
'ARP11'
'ARR3'
'ASB1'
'ASB16'
'ASXL3'
'ATHL1'
'ATP10B'
'ATP1A3'
'ATP6V1G2'
'ATP8A2'
'ATP9A'
'AUTS2'
'AVIL'
'B3GALT2'
'B3GALTL'
'BACH1'
'BAI3'
'BARHL1'
'BARX2'
'BAT1'
'BAZ2B'
'BBS10'
'BBS4'
'BCAS1'
'BCL11B'
'BCL9'
'BCO2'
'BCOR'
'BDNF'
'BDP1'
'BEGAIN'
'BET1'
'BEX2'
'BHLHB5'
'BMP5'
'BMP8A'
'BNC1'
'BOLL'
'BPIL2'
'BRUNOL4'
'BRUNOL5'
'BSN'
'BTBD3'
'BTC'
'BTG1'
'BTNL2'
'BZRAP1'
'C10orf110'
'C10orf122'
'C10orf132'
'C10orf31'
'C10orf38'
'C10orf4'
'C10orf63'
'C10orf68'
'C10orf71 /// LOC100130757'
'C10orf82'
'C10orf85'
'C10orf90'
'C11orf17 /// NUAK2'
'C11orf52'
'C11orf53'
'C11orf55'
'C11orf72'
'C11orf80'
'C12orf30'
'C12orf53'
'C12orf64'
'C13orf1'
'C14orf104'
'C14orf118'
'C14orf128'
'C14orf132 /// LOC100132684'
'C14orf138'
'C14orf152'
'C14orf167'
'C14orf44'
'C14orf85'
'C15orf45'
'C15orf5'
'C16orf74'
'C17orf42'
'C18orf12'
'C18orf34'
'C19orf44'
'C19orf51'
'C1orf100'
'C1orf102'
'C1orf103'
'C1orf105'
'C1orf167 /// LOC100131549'
'C1orf180'
'C1orf194'
'C1orf198'
'C1orf201'
'C1orf222'
'C20orf114'
'C20orf121'
'C20orf200'
'C20orf79'
'C21orf123'
'C21orf125'
'C21orf34'
'C21orf82'
'C22:CTA-250D10.9'
'C22orf24'
'C2orf57'
'C2orf63'
'C3orf24'
'C3orf45'
'C4orf12'
'C4orf29'
'C4orf31'
'C4orf34'
'C5orf13'
'C6orf123 /// LOC100133056'
'C6orf124 /// LOC729439'
'C6orf155'
'C6orf174'
'C6orf174 /// KIAA0408'
'C6orf201'
'C6orf32'
'C6orf35'
'C6orf65'
'C7orf28B'
'C7orf4'
'C7orf41'
'C7orf51'
'C7orf54'
'C8orf16'
'C8orf31'
'C8orf37'
'C8orf5'
'C8orf59'
'C8orf66'
'C8orf68'
'C8orf81'
'C9orf125'
'C9orf135'
'C9orf144 /// LOC259308 /// RP11-251H13.2'
'C9orf150'
'C9orf163'
'C9orf24'
'C9orf33'
'C9orf53'
'C9orf62'
'C9orf97'
'CABP7'
'CACNA1A'
'CACNA2D2'
'CACNG7'
'CADM2'
'CADPS'
'CALB1'
'CALCR'
'CAMK2N2'
'CAPN1'
'CAPN3'
'CAPRIN1'
'CASQ2'
'CAV3'
'CBFA2T3'
'CBLN1'
'CBLN3'
'CBR4'
'CBX3'
'CCBP2'
'CCDC102A'
'CCDC44'
'CCDC45'
'CCDC55'
'CCDC62'
'CCDC74B'
'CCDC76'
'CCDC88C'
'CCIN'
'CCL19'
'CCL23'
'CCL5'
'CCNB3'
'CCR7'
'CCT6AP1 /// LOC649553'
'CD160'
'CD1A'
'CD1C'
'CD2'
'CD200'
'CD247'
'CD3D'
'CD3E'
'CD5'
'CD5L'
'CD69'
'CD8A'
'CD8B'
'CDC14B'
'CDC37L1'
'CDC42'
'CDC42BPB'
'CDH17'
'CDH3'
'CDH8'
'CDK5R2'
'CDKL3'
'CDRT4 /// FAM18B2'
'CEL'
'CER1'
'CES7'
'CGB /// CGB5 /// CGB7 /// CGB8'
'CHGA'
'CHL1'
'CHRAC1'
'CHRM4'
'CHRNA3'
'CHST6'
'CILP'
'CILP2'
'CIT'
'CKMT2'
'CLASP1'
'CLC'
'CLCN6'
'CLDN11'
'CLDN16'
'CLSTN2'
'CLU'
'CMTM4'
'CMYA5'
'CNDP1'
'CNTN1'
'CNTN2'
'CNTNAP2'
'CNTNAP4'
'COL1A2'
'COL21A1'
'COL5A2'
'COL6A3'
'COPB1'
'COX6A1 /// RP3-405J24.3'
'CPB1'
'CPEB1'
'CPNE4'
'CR1 /// CR1L'
'CREB5'
'CSAD'
'CSDC2'
'CSGALNACT1'
'CSH2'
'CSRP3'
'CST4'
'CTAGE4 /// LOC100142659 /// LOC441294'
'CTAGE5'
'CTD-2267G17.3 /// XAGE2'
'CTGLF1'
'CTGLF6'
'CTSE'
'CTTNBP2NL'
'CTXN1'
'CXADR'
'CXCL6'
'CXCR3'
'CXCR6'
'CXorf48'
'CXorf48 /// MGC39606'
'CXorf59'
'CXorf62'
'CYP2A7'
'CYP2B7P1'
'CYP46A1'
'CYP4A11 /// CYP4A22'
'CYSLTR2'
'CYorf15B'
'D4S234E'
'DAAM1'
'DAAM2'
'DAB1'
'DACT1'
'DAND5'
'DCLK1'
'DCUN1D3'
'DCX'
'DDEF1IT1'
'DDX25'
'DEFA1 /// DEFA3 /// LOC728358'
'DEFA6'
'DEFB118'
'DENND1B'
'DGKG'
'DGKI'
'DHCR24'
'DHH'
'DHRS2'
'DHX36'
'DIRAS2'
'DIRC3'
'DKFZP434I0714'
'DKFZP566E164 /// KCNK4 /// LOC100133586'
'DKFZP586H2123'
'DKFZP686M0199'
'DKFZp434H1419'
'DKFZp547G183'
'DKFZp779M0652'
'DKK1'
'DLEU2'
'DLG3'
'DLG5'
'DLGAP1 /// LOC284214'
'DLK2'
'DMRT2'
'DMRTA2'
'DMRTB1'
'DNAJC7'
'DNAL1'
'DNAL4'
'DNER'
'DNHD2'
'DOK7'
'DPEP3'
'DPF3'
'DPH4'
'DPY19L2P2'
'DSCAM'
'DUSP26'
'DUSP5'
'DYNC1I1'
'DYSFIP1'
'EBF1'
'EBF3'
'EDAR'
'EEF1A2'
'EFHA2'
'EFHD1'
'EGFL8 /// PPT2'
'EGFLAM'
'EIF3C'
'EIF4E /// LOC100131565 /// LOC100132918'
'ELAVL2'
'ELAVL3'
'ELAVL4'
'ELOVL5'
'ELOVL7'
'EML1'
'EML5'
'EMP1'
'ENDOD1'
'ENOX1'
'ENPP2'
'ENPP4'
'ENPP5'
'ENPP6'
'ENTPD7'
'EOMES'
'EPB42'
'EPB49'
'EPC1'
'EPHA8'
'EPS8L3'
'ERAF'
'ERBB4'
'ERMAP'
'ERRFI1'
'ESF1'
'ESRRG'
'ESX1'
'EWSR1'
'EXT1'
'EYA1'
'FA2H'
'FAAH2'
'FAIM2'
'FAM106A'
'FAM115A'
'FAM123A'
'FAM130A2'
'FAM133A'
'FAM133B /// LOC728153 /// LOC728408'
'FAM134B'
'FAM36A /// HOXA7'
'FAM44C'
'FAM53A'
'FAM63A'
'FAM76A'
'FAM84A /// LOC653602'
'FAT4'
'FBLIM1'
'FBLN7'
'FBP2'
'FBXL17 /// LOC100130089'
'FBXL2'
'FBXL5'
'FBXL7'
'FBXO32'
'FBXO46'
'FBXW8'
'FBXW9'
'FDPSL2A'
'FFAR3 /// GPR42'
'FGF1'
'FGF14'
'FGF23'
'FGF9'
'FGFBP2'
'FGFBP3'
'FGFR1'
'FHDC1'
'FIGN'
'FKSG83'
'FKTN'
'FLJ00049'
'FLJ10489'
'FLJ11235'
'FLJ11850'
'FLJ11903'
'FLJ12151'
'FLJ12595'
'FLJ12993'
'FLJ13197'
'FLJ13197 /// LOC100132861'
'FLJ13439'
'FLJ13773'
'FLJ14107'
'FLJ14186 /// LOC100128460 /// LOC100133177 /// LOC349114 /// LOC399744 /// LOC441124 /// LOC729021 /// LOC729660 /// LOC730235 /// tcag7.907'
'FLJ14816'
'FLJ14959'
'FLJ22184'
'FLJ23172 /// LOC100130245'
'FLJ23185'
'FLJ23356'
'FLJ25006'
'FLJ25076'
'FLJ25758'
'FLJ30594'
'FLJ30679'
'FLJ30901'
'FLJ31958'
'FLJ32252'
'FLJ32658'
'FLJ32679 /// GOLGA8A /// GOLGA8E /// GOLGA8F /// GOLGA8G /// LOC100132565 /// LOC100132979 /// LOC729786'
'FLJ33790'
'FLJ33996 /// LOC100127971'
'FLJ34047'
'FLJ34503'
'FLJ35767'
'FLJ35773'
'FLJ36131 /// LOC100131452 /// LOC100132025 /// LOC100132566 /// LOC100132727 /// LOC729272'
'FLJ37078'
'FLJ38717'
'FLJ39632 /// LOC100131139'
'FLJ39653'
'FLJ41603'
'FLJ42562'
'FLJ42709'
'FLJ44342'
'FLJ45825'
'FLRT3'
'FMO1'
'FNDC7'
'FNIP1'
'FOLH1'
'FOSL1'
'FOXA2'
'FOXA3'
'FOXN1'
'FOXO1'
'FREM2'
'FRMPD3'
'FSD1L'
'FSTL5'
'FXR2'
'FZD3'
'FZD8'
'G6PC2'
'GABBR1 /// UBD'
'GABBR2'
'GABRB1'
'GALNT17'
'GALNT7'
'GALNT8'
'GALNTL1'
'GALNTL2'
'GAN'
'GAS2'
'GATA1'
'GATAD2B'
'GDAP1L1'
'GDI1'
'GDNF'
'GHRLOS'
'GJB2'
'GLIS1'
'GLIS3'
'GLMN'
'GLT8D4'
'GLYATL2'
'GNA14'
'GNAO1'
'GNRHR2'
'GOLGA4'
'GP1BB /// SEPT5'
'GPR15'
'GPR150'
'GPR158'
'GPR171'
'GPR172B'
'GPR173'
'GPR18'
'GPR37'
'GPR56'
'GPR64'
'GPRASP2'
'GPRC5A'
'GPRIN2'
'GRB10'
'GRB14'
'GRIA2'
'GRIA3'
'GRIK1'
'GRINL1A'
'GRK4'
'GRM4'
'GSG2'
'GSTA4'
'GSTO2'
'GTF2A2'
'GUSBL2'
'GUSBP1'
'GYPB /// GYPE'
'GZMA'
'GZMB'
'GZMH'
'GZMK'
'HAAO'
'HAPLN2'
'HAR1A'
'HAS1'
'HBA1 /// HBA2'
'HBB'
'HBB /// HBD'
'HBG1 /// HBG2'
'HCG2P7'
'HCG4P6'
'HCN4'
'HDX'
'HECTD1'
'HECW1'
'HGF'
'HHATL'
'HHIP'
'HIST1H2BG'
'HIST1H4E'
'HIST2H2BE'
'HLF'
'HMBOX1'
'HMP19'
'HMX2'
'HOMER1'
'HOXA1'
'HOXA5'
'HOXB2'
'HOXC4'
'HOXC4 /// HOXC6'
'HOXC9'
'HOXD9'
'HSD11B2'
'HSD17B6'
'HSD17B7P2'
'HSPBP1'
'HYDIN'
'HYMAI'
'ICHTHYIN'
'ICOS'
'ID2 /// ID2B'
'ID2B'
'IFLTD1'
'IFRG15'
'IGFBPL1'
'IGH@ /// IGHD /// IGHG1 /// LOC100134331 /// LOC642131 /// LOC652128'
'IGHA1 /// IGHD /// IGHG1 /// IGHM'
'IGKC'
'IGL@ /// IGLV3-19'
'IGSF11'
'IGSF21'
'IKBKAP'
'IL13RA2'
'IL1F5'
'IL1RAPL1'
'IL24'
'IL27'
'IL29'
'IL2RB'
'IL7R'
'IMAA /// LOC440345 /// LOC440354 /// LOC595101 /// LOC641298 /// LOC728423 /// SLC7A5P1'
'IMMT'
'INA'
'INCENP'
'INHBA'
'INHBB'
'INPP5F'
'INSM1'
'IQSEC3'
'IRS1'
'IRS2'
'ISLR2'
'ITGA7'
'ITGB1BP2'
'ITGB8'
'ITK'
'ITPKB'
'JMJD2C'
'JMY'
'JOSD2'
'KALRN'
'KANK4'
'KCNA5'
'KCNE4'
'KCNH7'
'KCNJ10'
'KCNJ14'
'KCNJ2'
'KCNJ4'
'KCNJ6'
'KCNK1'
'KCNK10'
'KCNK12'
'KCNMB2'
'KCNN1'
'KCNS3'
'KCNT2'
'KCTD13'
'KCTD14'
'KCTD17'
'KGFLP2'
'KIAA0240'
'KIAA0284'
'KIAA0355'
'KIAA0408'
'KIAA0484'
'KIAA0485'
'KIAA0492'
'KIAA0500'
'KIAA0506'
'KIAA0748'
'KIAA0754'
'KIAA0825'
'KIAA0999'
'KIAA1024'
'KIAA1107'
'KIAA1161'
'KIAA1244 /// LOC202451'
'KIAA1245 /// LOC100132406 /// NBPF1 /// NBPF10 /// NBPF11 /// NBPF14 /// NBPF15 /// NBPF16 /// NBPF20 /// NBPF3 /// NBPF8 /// NBPF9 /// RP3-377D14.1 /// XXyac-YX155B6.1'
'KIAA1276'
'KIAA1305'
'KIAA1407'
'KIAA1409'
'KIAA1545'
'KIAA1659'
'KIAA1683'
'KIAA1804'
'KIAA1853'
'KIAA1908'
'KIAA1920'
'KIDINS220'
'KIF13A'
'KIF17'
'KIF21B'
'KIF3C'
'KIF5C'
'KIFC3'
'KILLIN'
'KIR2DL2 /// KIR2DL3 /// KIR2DS1 /// KIR2DS2 /// KIR2DS4 /// KIR2DS5'
'KIR2DL3 /// KIR3DL3'
'KIR2DS3'
'KIR2DS5'
'KIR3DL2 /// LOC727787'
'KLF5'
'KLHDC8A'
'KLHL4'
'KLK6'
'KLRB1'
'KLRC4 /// KLRK1'
'KLRK1'
'KPNA5'
'KRT4'
'KRT5'
'KRT8'
'KRT82'
'KRT9'
'KRTAP17-1'
'KRTAP3-2 /// LOC100128819'
'KRTAP4-12'
'KRTAP5-10 /// KRTAP5-11 /// KRTAP5-2'
'L1CAM'
'L3MBTL4'
'LAMB4'
'LARP6'
'LAX1'
'LBH'
'LCK'
'LCN1'
'LCN12'
'LCOR'
'LDHAL6A'
'LDOC1'
'LECT1'
'LEFTY1'
'LEMD1'
'LEMD3'
'LENG10'
'LENG8'
'LIAS'
'LIMS2'
'LIN28B'
'LINGO2'
'LIPH'
'LMBR1'
'LNPEP'
'LNX1'
'LOC100101116 /// TTTY1'
'LOC100127998 /// SNTG1'
'LOC100128093'
'LOC100128262'
'LOC100128288'
'LOC100128343'
'LOC100128405'
'LOC100128443 /// MAST4'
'LOC100128727'
'LOC100128840'
'LOC100128844'
'LOC100129029'
'LOC100129069'
'LOC100129087 /// WIBG'
'LOC100129198'
'LOC100129346'
'LOC100129406'
'LOC100129447'
'LOC100129455'
'LOC100129514'
'LOC100129837'
'LOC100129899'
'LOC100129907'
'LOC100130097'
'LOC100130175'
'LOC100130212'
'LOC100130339'
'LOC100130353'
'LOC100130357'
'LOC100130429'
'LOC100130557'
'LOC100130740 /// LOC404266'
'LOC100130742'
'LOC100130837'
'LOC100131015'
'LOC100131043'
'LOC100131067'
'LOC100131141'
'LOC100131402'
'LOC100131419 /// SLC38A10'
'LOC100131701'
'LOC100131795 /// NMNAT2'
'LOC100131819'
'LOC100131941'
'LOC100132214 /// LOC100134722'
'LOC100132218 /// LOC728555'
'LOC100132301'
'LOC100132356'
'LOC100132369'
'LOC100132810 /// LOC441179'
'LOC100132815'
'LOC100132990'
'LOC100133130'
'LOC100133572 /// LOC442381 /// LOC650293 /// OR7E125P /// OR7E37P /// OR7E87P /// UNC93B2 /// UNC93B4'
'LOC100133778 /// MYCNOS'
'LOC100133859'
'LOC100133885'
'LOC100133905 /// TLK1'
'LOC100134053 /// LOC392713 /// LOC441259 /// POLR2J2 /// POLR2J4'
'LOC100134082'
'LOC100134144 /// MYO15B'
'LOC100134259 /// LOC150837'
'LOC100134282 /// LOC100134401'
'LOC100134287'
'LOC100134294 /// PRSS1 /// PRSS2 /// PRSS3 /// TRY6'
'LOC100134306 /// MYT1L'
'LOC100134625'
'LOC100135777'
'LOC100147773'
'LOC134145'
'LOC138948'
'LOC144571'
'LOC145474'
'LOC147080'
'LOC147670'
'LOC147791'
'LOC149837 /// LOC643406'
'LOC150051'
'LOC150568'
'LOC151171'
'LOC151878'
'LOC152719'
'LOC153364'
'LOC153469'
'LOC153682'
'LOC153811'
'LOC153910'
'LOC153914'
'LOC157503'
'LOC157562'
'LOC157627'
'LOC158257'
'LOC158301'
'LOC158863'
'LOC200261'
'LOC200609'
'LOC202051'
'LOC220729 /// SDHALP1 /// SDHALP2'
'LOC221272'
'LOC253039'
'LOC253805'
'LOC254028'
'LOC254099'
'LOC254100'
'LOC26010'
'LOC282992'
'LOC283270'
'LOC283508'
'LOC283516'
'LOC283535'
'LOC283567'
'LOC283658'
'LOC283711'
'LOC283761'
'LOC283859'
'LOC283867'
'LOC283868'
'LOC283887'
'LOC283999'
'LOC284014'
'LOC284023'
'LOC284033'
'LOC284219'
'LOC284242'
'LOC284244'
'LOC284263'
'LOC284373'
'LOC284385'
'LOC284600'
'LOC284898'
'LOC284998'
'LOC285043'
'LOC285147'
'LOC285181'
'LOC285281'
'LOC285378'
'LOC285398 /// RFT1'
'LOC285431'
'LOC285535'
'LOC285812'
'LOC285857'
'LOC286121'
'LOC286440'
'LOC286467'
'LOC339047 /// LOC348162 /// LOC642778 /// LOC729602'
'LOC339344'
'LOC339505'
'LOC339988'
'LOC340085'
'LOC341912'
'LOC344405'
'LOC348120'
'LOC374890'
'LOC387763'
'LOC388795'
'LOC388889'
'LOC388907 /// LOC647436 /// RPL5 /// SNORA66'
'LOC389247'
'LOC389634 /// OR7E140P'
'LOC390688'
'LOC390933'
'LOC400464'
'LOC400573'
'LOC400604'
'LOC400713'
'LOC400756'
'LOC400768'
'LOC400794'
'LOC401321'
'LOC401913'
'LOC439938'
'LOC439990'
'LOC440104'
'LOC440345 /// LOC440354 /// LOC595101 /// LOC641298 /// LOC728423 /// LOC729513 /// SMG1'
'LOC440345 /// LOC641298'
'LOC440792'
'LOC441052'
'LOC441178'
'LOC441242'
'LOC441383'
'LOC442113'
'LOC442142'
'LOC442715'
'LOC492311'
'LOC51336'
'LOC541469'
'LOC550113'
'LOC554203'
'LOC56755'
'LOC56757'
'LOC595101'
'LOC642032'
'LOC642533'
'LOC643167 /// RBM39'
'LOC643187'
'LOC643641'
'LOC644242'
'LOC644613'
'LOC644656'
'LOC645030'
'LOC645851'
'LOC646482'
'LOC646891 /// SDCCAG3'
'LOC647070'
'LOC647081 /// SDHD'
'LOC647131'
'LOC647190'
'LOC647310'
'LOC648556'
'LOC649305'
'LOC653188 /// SMA4'
'LOC653380 /// LOC653498 /// LOC729837 /// TBC1D3 /// TBC1D3B /// TBC1D3C /// TBC1D3E /// TBC1D3F /// TBC1D3G /// TBC1D3H'
'LOC653786'
'LOC723809'
'LOC727731'
'LOC727748 /// SCRT1'
'LOC727820'
'LOC728263'
'LOC728269 /// MAGEA9'
'LOC728537'
'LOC728564'
'LOC728678'
'LOC729143 /// M-RIP'
'LOC729173'
'LOC729222 /// PPFIBP1'
'LOC729355 /// TP53TG3'
'LOC729723'
'LOC729839'
'LOC729870'
'LOC729887'
'LOC730112'
'LOC730124'
'LOC730125'
'LOC730202'
'LOC731484'
'LOC90499'
'LOC91316'
'LOC91548'
'LOH3CR2A'
'LONRF1'
'LONRF2'
'LOR'
'LOXL2'
'LPHN1'
'LPIN1'
'LPPR4'
'LRCH1'
'LRCH2'
'LRP1B'
'LRP2'
'LRPPRC'
'LRRC15'
'LRRC16A'
'LRRC37A /// LRRC37A2'
'LRRC3B'
'LRRC4C'
'LRRC50'
'LRRC52'
'LRRC6'
'LRRC8A'
'LRRC8C'
'LRRN3'
'LRRTM2'
'LSDP5'
'LTB'
'LYG1'
'LYPD3'
'LYPD4'
'LYPD5'
'MAG'
'MAGEE1'
'MAGEE2'
'MAGEH1'
'MAGEL2'
'MAGI1'
'MAL'
'MAMLD1'
'MAP1D'
'MAP3K7IP3'
'MAP4K4'
'MAP7'
'MAP7D2'
'MAPK10'
'MAPK6'
'MARCH4'
'MAST1'
'MBD3L1'
'MBIP'
'MCART6'
'MDH1B'
'MED17'
'MEG3'
'MEGF10'
'MEIG1'
'MEIS1'
'MEIS3'
'MESP2'
'METTL3'
'MEX3B'
'MGC15634'
'MGC16142'
'MGC20647'
'MGC21881'
'MGC24103'
'MGC3032'
'MGC34829'
'MGC39821'
'MGC45800'
'MGC87042'
'MIAT'
'MID1'
'MKRN3'
'MLL2'
'MLLT11'
'MLLT3'
'MMP10'
'MMP15'
'MN1'
'MNX1'
'MOBKL2B'
'MOBP'
'MOCS2'
'MOG'
'MOGAT1'
'MORN3'
'MPP3'
'MRM1'
'MST1R'
'MTA2'
'MTTP'
'MUC5B'
'MURC'
'MXRA5'
'MYCN'
'MYEF2'
'MYH15'
'MYLPF'
'MYO5C'
'MYO9A'
'MYST3'
'MYT1L'
'N4BP2L2'
'NACAP1'
'NAP1L2'
'NAP1L3'
'NAP5'
'NAPB'
'NARG1'
'NAT14'
'NBEA'
'NBLA00301'
'NBPF1'
'NBPF10 /// NBPF11'
'NBR1'
'NCAN'
'NDUFA10'
'NDUFB4'
'NEDD4'
'NEFL'
'NEK8'
'NESPAS'
'NEUROD1'
'NEUROD2'
'NFASC'
'NFAT5'
'NFIB'
'NHEJ1'
'NHLH1'
'NHLH2'
'NKAIN2'
'NKAP'
'NKPD1'
'NKX1-1'
'NLRP5'
'NLRP8'
'NMUR2'
'NOL4'
'NOS1AP'
'NOVA1'
'NPHS2'
'NPTX1'
'NPTX2'
'NPTXR'
'NPY5R'
'NR1D1 /// THRA'
'NR2F2'
'NR3C2'
'NR4A2'
'NRD1'
'NRXN3'
'NSUN6'
'NTF3'
'NTN4'
'NTNG2'
'NUBPL'
'NUDT11'
'ODF1'
'OLFM3'
'ONECUT3'
'OR10J1'
'OR1D2'
'OR1G1'
'OR1I1'
'OR2F1'
'OR4F16 /// OR4F21 /// OR4F29 /// OR4F3'
'OR51B2'
'OR51B4'
'OR51E1'
'OR7A17'
'OR7D2'
'OR8D1'
'ORM1'
'OVGP1'
'P11'
'P2RY4'
'P2RY8'
'PAIP1'
'PAK3'
'PAK6'
'PAK7'
'PALM'
'PAP2D'
'PAQR7'
'PAQR9'
'PART1'
'PAX1'
'PBX1'
'PCAF'
'PCBP3'
'PCDH11X /// PCDH11Y'
'PCDH11Y'
'PCDH9'
'PCDHA1 /// PCDHA10 /// PCDHA11 /// PCDHA12 /// PCDHA13 /// PCDHA2 /// PCDHA3 /// PCDHA4 /// PCDHA5 /// PCDHA6 /// PCDHA7 /// PCDHA8 /// PCDHA9 /// PCDHAC1 /// PCDHAC2'
'PCDHA9'
'PCDHB14'
'PCDHB16'
'PCDHB4'
'PCDHB6'
'PCDHB9'
'PCDHGA10'
'PCDHGA10 /// PCDHGA11 /// PCDHGA12 /// PCDHGA3 /// PCDHGA5 /// PCDHGA6'
'PCDHGA4'
'PCDHGA8'
'PCDHGC3'
'PCMTD2'
'PCYT1B'
'PDCL'
'PDCL3'
'PDE1A'
'PDE1C'
'PDE6A'
'PDYN'
'PEG10'
'PEG3'
'PEG3 /// ZIM2'
'PELI1'
'PENK'
'PERP'
'PEX5L'
'PFKFB1'
'PGAP1'
'PGBD2'
'PGBD3'
'PGLYRP1'
'PGLYRP2'
'PGM2L1'
'PGS1'
'PHF20L1'
'PHF21B'
'PIGZ'
'PIK3C2G'
'PIP'
'PIP3-E'
'PKP1'
'PLA2G10'
'PLA2G2A'
'PLA2G2D'
'PLEKHG1'
'PLGLB1 /// PLGLB2'
'PLP1'
'PLS3'
'PM20D1'
'PMCH'
'PNLDC1'
'PNMAL2'
'POGZ'
'POLI'
'POLR2J2'
'POLR2J4'
'POPDC3'
'POU3F4'
'POU4F2'
'POU5F1 /// POU5F1P1 /// POU5F1P3 /// POU5F1P4'
'POU5F1P3'
'POU5F1P4'
'PPAP2A'
'PPARGC1A'
'PPBPL2'
'PPFIA2'
'PPP1R14A'
'PPP1R16B'
'PPP1R2P9'
'PPP1R9A'
'PPP2R2A'
'PPP2R3A'
'PPP2R3C'
'PQLC1'
'PRAME'
'PRAMEF1 /// PRAMEF13 /// PRAMEF2'
'PRB1'
'PRDM10'
'PRG3'
'PRICKLE3'
'PRIMA1'
'PRKAG3'
'PRKAR2B'
'PRKXP1'
'PRM1'
'PRO0132'
'PRO1768'
'PRO2852'
'PRPF38B'
'PRR11'
'PRR7'
'PRRG1'
'PRRG2'
'PRRX2'
'PRSS12'
'PRSS2'
'PRSS3'
'PRUNE2'
'PSD2'
'PSG2'
'PSMAL'
'PSORS1C2'
'PTAR1'
'PTCHD1'
'PTGDS'
'PTH2'
'PTH2R'
'PTHLH'
'PTHR1'
'PTK2'
'PTPDC1'
'PTPRH'
'PTPRK'
'PTPRN2'
'PTPRT'
'PVRIG'
'QDPR'
'RAB11FIP3'
'RAB12'
'RAB40B'
'RAB9B'
'RABGAP1'
'RAD54L2'
'RAI2'
'RALYL'
'RAPGEF5'
'RASAL2'
'RASD1'
'RASGRF2'
'RASGRP1'
'RASL10A'
'RASL11A'
'RBBP5'
'RBM18'
'RBM24'
'RBM6'
'RBPJL'
'RCAN2'
'REEP1'
'REG1A'
'RELN'
'REM2'
'RETN'
'REV3L'
'RFPL2'
'RFPL3'
'RFXAP'
'RGMB'
'RGS8'
'RGSL2'
'RICTOR'
'RIMBP2'
'RLBP1L1'
'RLN1'
'RND3'
'RNF103'
'RNF12'
'RNF122'
'RNF150'
'RNF165'
'RNF183'
'RNF31'
'RNF34'
'RNGTT'
'ROBO2'
'RORA'
'RP1-27O5.1 /// ZBTB8'
'RP11-345P4.4 /// SLC35E2'
'RP11-35N6.1'
'RP4-662A9.2'
'RP4-692D3.1'
'RP5-1000E10.4'
'RPL23 /// SNORA21'
'RPRM'
'RTN4RL1'
'RUNDC2A'
'S100A16'
'S100Z'
'S1PR3'
'SALL2'
'SATB2'
'SBK1'
'SCFD1'
'SCG2'
'SCHIP1'
'SCML4'
'SCN2A'
'SCN3B'
'SCN9A'
'SDK1'
'SEBOX'
'SEC61A2'
'SELL'
'SEMA4F'
'SEMA6A'
'SEPT12'
'SEPT2'
'SEPT3'
'SEPT7'
'SERPINA7'
'SERPINI1'
'SERTAD2'
'SETBP1'
'SEZ6L'
'SF4'
'SFRP2'
'SFRS15'
'SFRS18'
'SFXN1'
'SGIP1'
'SH2D2A'
'SH2D4A'
'SH3BGRL2'
'SH3BP4'
'SH3BP5'
'SH3GL3'
'SH3RF2'
'SHANK1'
'SHH'
'SHISA3'
'SHOC2'
'SHOX2'
'SHROOM2'
'SHROOM3'
'SILV'
'SIRT1'
'SIRT2'
'SKIV2L'
'SLA2'
'SLC10A4'
'SLC13A3'
'SLC14A2'
'SLC16A2'
'SLC17A6'
'SLC17A8'
'SLC1A6'
'SLC24A3'
'SLC25A29'
'SLC25A41'
'SLC2A3P1'
'SLC30A4'
'SLC32A1'
'SLC44A3'
'SLC4A3'
'SLC5A10'
'SLC6A15'
'SLC6A5'
'SLC7A10'
'SLC7A9'
'SLC8A2'
'SLFN11'
'SLITRK1'
'SLITRK2'
'SLITRK6'
'SMAD1'
'SMAD4'
'SMPD3'
'SNAP25'
'SNAP91'
'SNIP'
'SNORA28'
'SNORA43'
'SNORA65'
'SNORA68'
'SNX13'
'SNX25'
'SOBP'
'SORBS2'
'SOX10'
'SOX11'
'SOX4'
'SP7'
'SP8'
'SPAG1'
'SPATA13'
'SPATA2'
'SPG3A'
'SPNS3'
'SPOCK1'
'SPOCK3'
'SPRR2G'
'SR140'
'SRGAP3'
'SRrp35'
'SSBP1'
'ST6GAL2'
'ST6GALNAC5'
'ST8SIA1'
'STAG3L1'
'STAR'
'STAT4'
'STH'
'STK31'
'STMN2'
'STMN4'
'STRBP'
'STX1A'
'SUZ12'
'SUZ12P'
'SV2B'
'SVIP'
'SVOP'
'SYCP2L'
'SYN3'
'SYNGAP1 /// ZBTB9'
'SYNGR3'
'SYNPR'
'SYT1'
'SYT11'
'SYT14'
'SYT4'
'SYT9'
'T'
'TAAR8'
'TAC4'
'TACSTD1'
'TADA1L'
'TAF13'
'TAF1A'
'TAGLN3'
'TAOK1'
'TARP'
'TARP /// TRGC2'
'TARSL2'
'TAS2R14'
'TBC1D19'
'TBC1D22B'
'TBC1D30'
'TCF12'
'TCF4'
'TCN1'
'TDRD1'
'TDRG1'
'TECTB'
'TEP1'
'TERF2IP'
'TET1'
'TFPI2'
'TGM1'
'THAP1'
'THAP2'
'THRB'
'THSD7A'
'THTPA'
'TKTL2'
'TMC2'
'TMC4'
'TMC7'
'TMEFF1'
'TMEM105'
'TMEM125'
'TMEM132B'
'TMEM137'
'TMEM161B'
'TMEM16E'
'TMEM178'
'TMEM183A'
'TMEM190'
'TMEM196'
'TMEM35'
'TMEM84'
'TMEM86B'
'TMEM95'
'TMUB1'
'TNAP'
'TNC'
'TNN'
'TNNI3'
'TNP1'
'TNRC6B'
'TNRC6C'
'TNRC8'
'TOPORS'
'TP53INP2'
'TPSD1'
'TRA@ /// TRAC'
'TRA@ /// TRAC /// TRAJ17 /// TRAV20'
'TRA@ /// TRD@'
'TRAC'
'TRBC1'
'TRD@'
'TRDMT1'
'TRGC2'
'TRIM10'
'TRIM52'
'TRIM59'
'TRIO'
'TRPC1'
'TRPC2'
'TRPV5'
'TSC1'
'TSC2'
'TSHZ2'
'TSIX'
'TSPAN18'
'TSPAN7'
'TSPAN8'
'TSPYL2'
'TSPYL4'
'TTC27'
'TTC30A'
'TTLL11'
'TTTY11'
'TTTY15'
'TTTY5'
'TULP1'
'TULP2'
'TXNL1'
'TncRNA'
'U2AF1'
'UBA1'
'UBQLN2'
'UBXD4'
'UGP2'
'UHRF2'
'UNC5CL'
'UNC84A'
'UNQ1887'
'UNQ464'
'UNQ6228'
'USP22'
'UTF1'
'UTP15'
'VANGL2'
'VAX2'
'VGF'
'VLDLR'
'VPREB3'
'VPS13C'
'VSNL1'
'VSTM2L'
'VSTM3'
'WASF3'
'WBSCR17'
'WBSCR19'
'WDR19'
'WDR47'
'WDR52'
'WDR69'
'WDR93'
'WNK3'
'WNT2'
'WNT7B'
'WNT8A'
'WNT9B'
'XAB2'
'XKR4'
'XKR6'
'XPO1'
'YBX2'
'YLPM1'
'YY2'
'ZBED4'
'ZBP1'
'ZBTB20'
'ZBTB6'
'ZCCHC12'
'ZCCHC7'
'ZDBF2'
'ZDHHC13'
'ZFAND6'
'ZFHX2'
'ZFHX4'
'ZFP14'
'ZFP2'
'ZIM2'
'ZMAT4'
'ZMYND17'
'ZNF135'
'ZNF137'
'ZNF141'
'ZNF169'
'ZNF182'
'ZNF187'
'ZNF20 /// ZNF625'
'ZNF207'
'ZNF248'
'ZNF251'
'ZNF273 /// ZNF493 /// ZNF738'
'ZNF275'
'ZNF302'
'ZNF304'
'ZNF333'
'ZNF354B'
'ZNF364'
'ZNF365'
'ZNF418'
'ZNF423'
'ZNF440'
'ZNF451'
'ZNF452'
'ZNF461'
'ZNF462'
'ZNF485'
'ZNF486'
'ZNF493'
'ZNF501'
'ZNF507'
'ZNF536'
'ZNF545'
'ZNF553'
'ZNF558'
'ZNF568'
'ZNF570'
'ZNF571'
'ZNF577'
'ZNF587'
'ZNF595'
'ZNF607'
'ZNF608'
'ZNF614'
'ZNF629'
'ZNF638'
'ZNF662'
'ZNF664'
'ZNF667'
'ZNF677'
'ZNF687'
'ZNF713'
'ZNF776'
'ZNF828'
'ZP2'
'ZSCAN1'
'ZSCAN12L1'
'ZSWIM5'
'ZYG11A'
'ZZEF1'
'chromosome 1 open reading frame 191'
'hCG_1645220'
'hCG_17241'
'hCG_1998957 /// HLA-DQB1 /// HLA-DQB2 /// HLA-DRB1 /// HLA-DRB2 /// HLA-DRB3 /// HLA-DRB4 /// HLA-DRB5 /// LOC100133484 /// LOC100133583 /// LOC100133661 /// LOC100133811 /// LOC643332 /// LOC730415 /// RNASE2 /// ZNF749'
'hCG_2003663'
'hCG_2003956 /// LYPLA2 /// LYPLA2P1'
'hCG_2015956 /// LOC100127893 /// LOC100131085 /// LOC728380 /// LOC728843 /// RPL7'
'hCG_2019139'
'tcag7.1177'
'tcag7.907'
'tcag7.929'

## Sheet: BT2 CD133+ up
'7A5'
'A1BG'
'AADACL1'
'ABCA5'
'ABCB1'
'ABCC4'
'ABCD1'
'ABCD1 /// LOC648897 /// LOC731915'
'ABCD2'
'ABCD4'
'ABCG1'
'ABCG2'
'ABHD12B'
'ABHD4'
'ABI3'
'ACBD5'
'ACCN4'
'ACE'
'ACOT11'
'ACOT4'
'ACOX1'
'ACP2'
'ACP5'
'ACPL2'
'ACPP'
'ACSL1'
'ACSL4'
'ACSL5'
'ACSM5'
'ACTL7A'
'ACTR1A'
'ACVRL1'
'ADA'
'ADAM28'
'ADAMDEC1'
'ADAMTS10'
'ADCK2'
'ADCK5'
'ADCY3'
'ADCY4'
'ADCY7'
'ADFP'
'ADK'
'ADORA3'
'ADRB2'
'ADRB3'
'ADRBK2'
'AGBL2'
'AGRP'
'AGTR1'
'AHNAK'
'AIF1'
'AIFM2'
'AIFM3'
'AIRE'
'AKAP3'
'AKR1A1'
'AKR1B10'
'ALAS1'
'ALDH1A1'
'ALDH1A2'
'ALDH1L2'
'ALDH2'
'ALDH3B1'
'ALDOAP2'
'ALOX15'
'ALOX15B'
'ALOX5'
'ALOX5AP'
'ALPK2'
'ALPK3'
'ALPP /// ALPPL2'
'ALS2CR8'
'AMDHD1'
'AMDHD2'
'AMIGO2'
'AMOT'
'AMPD3'
'AMT'
'ANGPT4'
'ANKAR'
'ANKRD22'
'ANKRD23'
'ANKRD29'
'ANKRD39'
'ANKRD7'
'ANP32A /// LOC100128146'
'ANXA11'
'ANXA13'
'ANXA2P3'
'ANXA4'
'AOAH'
'AP1G2'
'APBB1IP'
'APH1B'
'APOB48R'
'APOC1'
'APOC2'
'APOC2 /// APOC4'
'APOC4'
'APOE'
'AQP7'
'AQP9'
'ARHGAP15'
'ARHGAP18'
'ARHGAP24'
'ARHGAP25'
'ARHGAP26'
'ARHGAP30'
'ARHGAP6'
'ARHGAP9'
'ARHGDIB'
'ARHGEF16'
'ARL11'
'ARMC2'
'ARMC9'
'ARP11'
'ARPC1B'
'ARPM1'
'ARRB1'
'ARRB2'
'ART5'
'ASB12'
'ASB2'
'ASMTL /// DUX3 /// DUX4 /// DUX4C /// HPX-2 /// LOC100133977 /// LOC441056 /// LOC651709 /// LOC652119 /// LOC652291 /// LOC653543 /// LOC653544 /// LOC653545 /// LOC653548 /// LOC728410'
'ATF7IP2'
'ATG16L2'
'ATP1B4'
'ATP2B2 /// LOC100134286'
'ATP4A'
'ATP6V0A4'
'ATP6V0D2'
'ATP6V1A'
'ATP6V1H'
'ATP8B4'
'AURKB'
'AURKC'
'AVP'
'AVPI1'
'AXL'
'B3GALT1'
'B3GAT2'
'B3GNT4'
'B4GALNT2'
'BARD1'
'BARX1'
'BATF'
'BBS5'
'BCAR4'
'BCKDK'
'BCL2A1'
'BCL2L15'
'BDKRB2'
'BDNFOS'
'BET3L /// RP11-259P20.2'
'BIN2'
'BIRC5'
'BIRC7'
'BLNK'
'BLVRB'
'BMF'
'BMP2K'
'BTBD16'
'BTBD8'
'BTK'
'C10orf11'
'C10orf125'
'C10orf128'
'C10orf35'
'C10orf41 /// LOC100131213'
'C10orf54'
'C10orf55'
'C10orf62'
'C10orf65'
'C10orf68'
'C10orf71 /// LOC100130757'
'C10orf73'
'C10orf99'
'C11orf45'
'C11orf63'
'C11orf65'
'C11orf75'
'C12orf42'
'C12orf54'
'C12orf59'
'C13orf15'
'C13orf31'
'C14orf115'
'C14orf145'
'C14orf148'
'C14orf169'
'C14orf176'
'C14orf180'
'C14orf94'
'C15orf23'
'C15orf27'
'C15orf34'
'C15orf48'
'C16orf14'
'C16orf75'
'C16orf82'
'C17orf50'
'C17orf60'
'C17orf68'
'C17orf89 /// LOC100133328'
'C18orf56'
'C18orf8'
'C19orf19'
'C19orf26'
'C19orf34'
'C19orf36'
'C19orf64'
'C1QA'
'C1QB'
'C1QC'
'C1QTNF4'
'C1orf113'
'C1orf116'
'C1orf133'
'C1orf162'
'C1orf172'
'C1orf175 /// TTC4'
'C1orf177'
'C1orf38'
'C1orf54'
'C1orf59'
'C1orf79'
'C1orf84 /// KIAA0467'
'C1orf85'
'C1orf88'
'C1orf93'
'C2'
'C20orf112 /// LOC284804'
'C20orf120'
'C20orf165'
'C20orf186'
'C20orf29'
'C20orf51'
'C20orf57 /// DUSP15'
'C20orf59'
'C20orf69 /// DKFZP434B2016 /// LOC643670 /// LOC728105 /// LOC728323 /// PCMTD2 /// tcag7.907'
'C20orf82'
'C21orf105'
'C21orf129'
'C21orf135'
'C21orf82'
'C21orf84'
'C22orf16'
'C22orf25'
'C22orf9'
'C2orf50'
'C2orf61'
'C2orf65'
'C3'
'C3AR1'
'C3orf14'
'C3orf35'
'C3orf46'
'C3orf50'
'C4orf18'
'C4orf21'
'C4orf38'
'C5AR1'
'C5orf20 /// TIFAB'
'C5orf36'
'C6orf105'
'C6orf108'
'C6orf123'
'C6orf124 /// LOC729439'
'C6orf146 /// LOC100128499'
'C6orf164'
'C6orf173'
'C6orf201'
'C6orf57'
'C6orf99 /// LOC100130967'
'C7orf16'
'C7orf29'
'C7orf41'
'C7orf58'
'C8B'
'C8orf13'
'C8orf66'
'C8orf77'
'C9orf144'
'C9orf148'
'C9orf167'
'C9orf38'
'C9orf72'
'C9orf75'
'C9orf98'
'CA2'
'CA5A'
'CA7'
'CA9'
'CACNA1H'
'CACNA2D3'
'CACNA2D4'
'CACNG3'
'CAMK1'
'CAMK2A'
'CAMK4'
'CAMKK1'
'CAMP'
'CAPG'
'CAPN10'
'CAPN11'
'CAPN14'
'CAPNS2'
'CARD6'
'CARD9'
'CASP1'
'CASP1 /// COP1'
'CASP5'
'CASQ2'
'CATSPER1'
'CCDC108'
'CCDC134'
'CCDC147'
'CCDC150'
'CCDC19'
'CCDC28A'
'CCDC35'
'CCDC38'
'CCDC61'
'CCDC61 /// LOC388554'
'CCDC69'
'CCDC71'
'CCDC75'
'CCDC78'
'CCDC81'
'CCL1'
'CCL18'
'CCL19'
'CCL2'
'CCL20'
'CCL22'
'CCL23'
'CCL26'
'CCL3 /// CCL3L1 /// CCL3L3 /// LOC728830'
'CCL4'
'CCL7'
'CCL8'
'CCNB3'
'CCR1'
'CCR5 /// LOC727797'
'CCRL2 /// LOC727811'
'CD109'
'CD14'
'CD163'
'CD164'
'CD180'
'CD19'
'CD1A'
'CD1B'
'CD1C'
'CD209'
'CD226'
'CD244'
'CD28'
'CD300A'
'CD300C'
'CD300LB'
'CD300LF'
'CD33'
'CD36'
'CD37'
'CD38'
'CD40'
'CD48'
'CD52'
'CD53'
'CD55'
'CD5L'
'CD68 /// EIF4A1'
'CD69'
'CD7'
'CD74'
'CD80'
'CD82'
'CD83'
'CD84'
'CD86'
'CD93'
'CDA'
'CDC2'
'CDC25B'
'CDC25C'
'CDC42BPG'
'CDC42EP2'
'CDC6'
'CDCA3'
'CDCA5'
'CDCA7'
'CDCA8'
'CDCP1'
'CDH22'
'CDH23'
'CDH3'
'CDON'
'CDRT4 /// FAM18B2'
'CDS1'
'CDT1'
'CDYL2'
'CEACAM1'
'CEACAM21'
'CEACAM4'
'CEBPA'
'CEBPE'
'CECR1'
'CELP'
'CENTA1'
'CENTA2'
'CENTD2'
'CEP55'
'CFD'
'CH25H'
'CHD5'
'CHI3L1'
'CHIT1'
'CHKB /// CPT1B'
'CHRNA1'
'CHRNA5'
'CHRNA6'
'CHRND'
'CHST1'
'CHST13'
'CIDEA'
'CLCA1'
'CLDN23'
'CLDN3'
'CLDN7'
'CLEC12A'
'CLEC12A /// CLEC12B'
'CLEC4A'
'CLEC4E'
'CLEC4GP1'
'CLEC5A'
'CLEC7A'
'CLECL1'
'CLIC2'
'CLLU1'
'CLN8'
'CLYBL'
'CMKLR1'
'CMTM7'
'CN5H6.4'
'CNGA1'
'CNGA3'
'CNGA4'
'CNN1'
'CNNM4'
'CNTN4'
'COL15A1'
'COL19A1'
'COL20A1'
'COL23A1'
'COL4A5'
'COL6A2'
'COL6A3'
'COL8A2'
'COL9A2'
'COLEC12'
'COMP'
'COMTD1'
'COP1'
'CORO1A'
'CORO2A'
'CP'
'CPAMD8'
'CPB2'
'CPEB3 /// LOC100130772'
'CPM'
'CPNE6'
'CRB2'
'CRTAM'
'CRX'
'CRYAA'
'CRYBB2'
'CSF1R'
'CSF2RA /// LOC100133516'
'CSF2RB'
'CSF3'
'CSF3R'
'CSMD3'
'CST6'
'CST7'
'CSTA'
'CSTB'
'CT45-4 /// CT45-6 /// LOC100133581 /// RP13-36C9.1 /// RP13-36C9.3 /// RP13-36C9.6 /// XX-FW88277B6.1'
'CTA-126B4.3 /// dJ222E13.2 /// POLDIP3'
'CTAG2'
'CTNNA3'
'CTNS'
'CTSB'
'CTSD'
'CTSH'
'CTSL1'
'CTSL2'
'CTSLL3'
'CTSS'
'CTSZ'
'CUZD1'
'CXCL1'
'CXCL16'
'CXCL3'
'CXCR4'
'CXCR5'
'CXYorf2'
'CXorf10'
'CXorf21'
'CXorf31'
'CXorf38'
'CXorf48'
'CXorf58'
'CYBASC3'
'CYBB'
'CYGB'
'CYP11B2'
'CYP19A1'
'CYP1A1'
'CYP1B1'
'CYP27A1'
'CYP2F1'
'CYP2S1'
'DAB2'
'DAND5'
'DAPK2'
'DAPP1'
'DCDC2'
'DCDC2B'
'DCLK2'
'DCLK3'
'DCST1'
'DCST2'
'DDEF1IT1'
'DDX43'
'DEF6'
'DEFA4'
'DEFB103A /// DEFB103B'
'DEFB108B /// LOC100133101 /// LOC100133128'
'DEFB123'
'DEGS2'
'DENND1C'
'DENND2D'
'DENND3'
'DEPDC6'
'DFNB59'
'DGCR10'
'DGCR7'
'DGCR9'
'DGKE'
'DGKH /// FH'
'DGKQ'
'DHDH'
'DHRS3'
'DHRS9'
'DIAPH2'
'DIRAS2'
'DKFZP434K028'
'DKFZP547L112'
'DKFZp761E198'
'DKFZp779M0652'
'DKKL1'
'DLEC1'
'DLG7'
'DLGAP2'
'DLL4'
'DLX3'
'DLX6'
'DMBT1'
'DMC1'
'DMRT1'
'DMXL1'
'DNAJB13'
'DNAJC5B'
'DNASE1L1'
'DNASE2'
'DNASE2B'
'DOC2A'
'DOCK10'
'DOCK11'
'DOCK2'
'DOCK3'
'DOCK5'
'DOCK8'
'DOK1'
'DOK2'
'DOK3'
'DOPEY2'
'DPEP2'
'DPYS'
'DRAM'
'DSC2'
'DTX1'
'DUOX2'
'DUSP1'
'DUSP2'
'DUSP23'
'DUX1 /// DUX3 /// DUX5'
'DYSF'
'DYSFIP1'
'EBF2'
'EBI2'
'EBI3'
'ECHDC3'
'ECM1'
'EDA'
'EDN1'
'EED'
'EEPD1'
'EFHD2'
'EIF4G2'
'EIF5A2'
'ELA1'
'ELF4'
'EMILIN3'
'EMR1'
'EMR2'
'EMR3'
'ENG'
'ENOSF1'
'ENPP4'
'ENTPD1'
'EPB41L3'
'EPHB6'
'EPR1'
'ERCC6'
'ERCC6L'
'ERVWE1'
'ESPNP /// LOC100133967'
'ESRRG'
'EVI2A /// EVI2B'
'EVI2B'
'EVPL'
'EWSR1 /// FLI1'
'EXTL1'
'F11R'
'F12'
'F2RL3'
'FABP3'
'FABP4'
'FAIM3'
'FAM105A'
'FAM105B'
'FAM111A'
'FAM113B'
'FAM116B'
'FAM150B'
'FAM151A'
'FAM153A'
'FAM20A'
'FAM24B'
'FAM26A'
'FAM26B'
'FAM26C'
'FAM26F'
'FAM30A'
'FAM3B'
'FAM41AY'
'FAM54A'
'FAM64A'
'FAM70A'
'FAM71C'
'FAM78A'
'FAM83A'
'FAM83H'
'FAM90A1'
'FAM9C'
'FBP1'
'FBXL13'
'FBXO15'
'FBXO25'
'FBXW10'
'FCAMR'
'FCER1G'
'FCGBP /// LOC100133944'
'FCGR1A'
'FCGR1B'
'FCGR2C'
'FCGR3A /// FCGR3B'
'FCGR3B'
'FCHO2'
'FDXR'
'FER1L3'
'FERMT3'
'FES'
'FGD5'
'FGF17'
'FGF20'
'FGF8'
'FGFBP2'
'FGFBP3'
'FGL1'
'FGL2'
'FGR'
'FHOD1'
'FIGF'
'FLI1'
'FLJ11151'
'FLJ12616'
'FLJ13224'
'FLJ14107'
'FLJ14213'
'FLJ14816'
'FLJ14959'
'FLJ20489'
'FLJ20699'
'FLJ21075'
'FLJ21438'
'FLJ21767 /// LOC100132214 /// LOC100133005 /// RASA4'
'FLJ21767 /// RASA4'
'FLJ22662'
'FLJ23172 /// LOC100130245'
'FLJ25037'
'FLJ25917'
'FLJ27354'
'FLJ27365'
'FLJ30064'
'FLJ31104'
'FLJ32224'
'FLJ32658'
'FLJ34048'
'FLJ34077 /// LOC728558'
'FLJ35024'
'FLJ35390'
'FLJ35767'
'FLJ35934'
'FLJ36144'
'FLJ37464'
'FLJ37543'
'FLJ38379'
'FLJ40298'
'FLJ41455'
'FLJ41484'
'FLJ42351 /// LOC100131455'
'FLJ42418'
'FLJ43859 /// FLJ46321'
'FLJ44451'
'FLJ44653'
'FLJ77644 /// TMEM106A'
'FLVCR2'
'FMNL1'
'FMO1'
'FOLR2'
'FOLR3'
'FOXM1'
'FOXS1'
'FPR1'
'FPR3'
'FRAT1'
'FRMD4B'
'FSHB'
'FUCA1'
'FXN'
'FXYD5'
'FXYD7'
'FYB'
'FZD10'
'G0S2'
'G6PC'
'GAB3'
'GABRB2'
'GAGE1 /// GAGE12B /// GAGE12C /// GAGE12D /// GAGE12E /// GAGE12F /// GAGE12G /// GAGE12H /// GAGE12I /// GAGE12J /// GAGE13 /// GAGE2A /// GAGE2B /// GAGE2C /// GAGE2D /// GAGE2E /// GAGE4 /// GAGE5 /// GAGE6 /// GAGE7 /// GAGE8'
'GAGE1 /// GAGE12F /// GAGE12G /// GAGE12I /// GAGE12J /// GAGE2A /// GAGE2B /// GAGE2C /// GAGE2D /// GAGE2E /// GAGE3 /// GAGE4 /// GAGE5 /// GAGE6 /// GAGE7 /// GAGE8'
'GAGE1 /// GAGE12F /// GAGE12G /// GAGE12I /// GAGE12J /// GAGE4 /// GAGE5 /// GAGE6 /// GAGE7'
'GAGE12F /// GAGE12G /// GAGE12I /// GAGE12J /// GAGE7'
'GALM'
'GALNAC4S-6ST'
'GALNS'
'GALNT12'
'GALNT6'
'GALR3'
'GALT'
'GAS2L2'
'GBGT1'
'GBX1'
'GCG'
'GCHFR'
'GCLC'
'GCNT1'
'GCNT3'
'GDPD5'
'GFI1B'
'GGT6'
'GGTA1'
'GHRLOS'
'GIMAP1'
'GIMAP4'
'GIMAP6'
'GINS2'
'GINS4'
'GIPC3'
'GK'
'GK2'
'GK3P'
'GLA'
'GLDN'
'GLIS1'
'GLS2'
'GLTPD2'
'GM2A'
'GMFG'
'GMIP'
'GNA15'
'GNAL'
'GNAT2'
'GNGT2'
'GOLSYN'
'GP1BA'
'GPBAR1'
'GPHA2'
'GPR109B'
'GPR111'
'GPR12'
'GPR124'
'GPR15'
'GPR157'
'GPR160'
'GPR18'
'GPR31'
'GPR32'
'GPR34'
'GPR35'
'GPR45'
'GPR61'
'GPR65'
'GPR82'
'GPR84'
'GPR88'
'GPRC5D'
'GPRIN3'
'GPSM3'
'GRAMD1B'
'GRB7'
'GRIK3'
'GRIN2B'
'GRIN3A'
'GRN'
'GRP'
'GRPR'
'GRTP1'
'GSG2'
'GSN'
'GSR'
'GSTM2'
'GSTM4'
'GSTM5'
'GSTO1'
'GSTT1'
'GTSF1'
'GUCY1A3'
'GUCY2C'
'GUCY2D'
'GYPC'
'H2AFB1 /// H2AFB2 /// H2AFB3'
'H2AFJ'
'HABP2'
'HAL'
'HAMP'
'HAPLN4'
'HAR1A'
'HAVCR2'
'HBB /// HBD'
'HBM'
'HCG27'
'HCK'
'HCLS1'
'HCRT'
'HCST'
'HDAC11'
'HDAC6'
'HEATR3'
'HEATR4'
'HELB'
'HEMGN'
'HERV-FRD'
'HGF'
'HHEX'
'HHIPL2'
'HIATL2'
'HIC1'
'HIST1H3I'
'HIST3H3'
'HK3'
'HLA-DMA'
'HLA-DMB'
'HLA-DOA'
'HLA-DPA1'
'HLA-DPB1'
'HLA-DQA1 /// HLA-DQA2'
'HLA-DRA'
'HLA-DRB1'
'HLA-DRB6'
'HMGB3 /// LOC203510'
'HMHA1'
'HMMR'
'HMOX1'
'HNRPLL'
'HOMEZ'
'HOXC8'
'HOXD12'
'HPCAL1'
'HPS1'
'HPSE'
'HPX'
'HRC'
'HS3ST2'
'HSD11B1'
'HSD17B14'
'HSD3B7'
'HSF2BP'
'HSF4'
'HSF5'
'HTR1A'
'HTR1E'
'HTR2B'
'HTR3A'
'HTR7 /// HTR7P'
'HTR7P'
'HTRA4'
'HVCN1'
'ICAM1'
'ICAM4'
'ICOSLG'
'IER3'
'IFNA4'
'IGF1'
'IGFL2'
'IGH@ /// IGHA1 /// IGHA2 /// IGHD /// IGHG1 /// IGHG2 /// IGHG3 /// IGHM /// IGHV4-31 /// IGHV@ /// LOC100126583 /// LOC100133739'
'IGH@ /// IGHA1 /// IGHA2 /// IGHG1 /// IGHG2 /// IGHG3 /// IGHM /// IGHV4-31 /// LOC100126583 /// LOC100133739 /// LOC652494'
'IGH@ /// IGHA1 /// IGHA2 /// IGHG1 /// IGHG3 /// IGHM /// IGHV4-31 /// IGHV@ /// LOC100133739'
'IGH@ /// IGHA1 /// IGHA2 /// IGHG1 /// IGHM /// LOC642131'
'IGHA1 /// IGHG1 /// IGHG3 /// IGHM /// IGHV4-31 /// IGHV@ /// LOC100133739'
'IGK@ /// IGKC /// LOC647506 /// LOC650405 /// LOC652493'
'IGL@ /// IGLC1 /// IGLV2-11 /// IGLV2-18 /// IGLV2-23'
'IGL@ /// IGLC2 /// IGLV2-14 /// IGLV7-43 /// IGLV7-46'
'IGSF6'
'IKBKE'
'IKZF1'
'IL10'
'IL10RA'
'IL12RB1'
'IL15'
'IL18'
'IL19'
'IL1B'
'IL1F9'
'IL1R2'
'IL1RN'
'IL21R'
'IL24'
'IL28RA'
'IL29'
'IL2RG'
'IL4I1'
'IL4R'
'IL6'
'IL6 /// LOC541472'
'IL8RB'
'IMPA2'
'INDOL1'
'INE1'
'INF2'
'INPP4A'
'INPP5D'
'INSL4'
'INSRR'
'IQGAP2'
'IQSEC1'
'IQSEC3 /// LOC100134209 /// LOC731035'
'IRF5'
'IRF8'
'IRGQ'
'IRX4'
'ITGA4'
'ITGA9'
'ITGAD'
'ITGAL'
'ITGAM'
'ITGB2'
'ITGB5'
'ITGB7'
'ITIH3'
'ITIH5L'
'ITLN1'
'ITPR1'
'IVL'
'JAG2'
'JAKMIP3'
'JDP2'
'KAL1'
'KCNAB2'
'KCNB2'
'KCNC4'
'KCNE2'
'KCNJ1'
'KCNK13'
'KCNK6'
'KCNMB1'
'KCNN1'
'KCNN4'
'KCNQ1'
'KCNQ3'
'KCTD12'
'KIAA0101'
'KIAA0513'
'KIAA1244 /// LOC202451'
'KIAA1274'
'KIAA1841'
'KIF17'
'KIF18B'
'KIF1C'
'KIF27'
'KIFC1'
'KIR3DL1'
'KLF1'
'KLF11'
'KLF17'
'KLF8'
'KLHDC8B'
'KLHL10'
'KLHL31'
'KLHL32'
'KLHL6'
'KLK1'
'KLK4'
'KLRA1'
'KMO'
'KRT1'
'KRT14'
'KRT23'
'KRT37'
'KRT74'
'KRTAP10-10 /// KRTAP10-11'
'KRTAP11-1'
'KRTAP13-1'
'KRTAP3-1 /// LOC100132802'
'KRTAP5-9'
'KY'
'KYNU'
'L1CAM'
'L2HGDH'
'LACTB'
'LAIR1'
'LAIR2'
'LAMB3'
'LAPTM5'
'LAT2'
'LCN12'
'LCN8'
'LCP1'
'LCP2'
'LDHAL6B'
'LDHD'
'LGALS1'
'LGALS9'
'LGI4'
'LGMN'
'LHFPL5'
'LILRA1'
'LILRA2'
'LILRA4'
'LILRA5'
'LILRA6'
'LILRA6 /// LILRB3'
'LILRB1'
'LILRB2'
'LILRB3'
'LILRB4'
'LILRB5'
'LIMS3'
'LIPC'
'LIPG'
'LMO1'
'LOC100101116 /// TTTY1'
'LOC100127955 /// LOC100128374'
'LOC100127971'
'LOC100128079'
'LOC100128093'
'LOC100128288'
'LOC100128309'
'LOC100128361'
'LOC100128430'
'LOC100128434'
'LOC100128751'
'LOC100128907'
'LOC100128909'
'LOC100128918'
'LOC100128922'
'LOC100129026'
'LOC100129087 /// WIBG'
'LOC100129104'
'LOC100129282'
'LOC100129286'
'LOC100129386'
'LOC100129436'
'LOC100129447'
'LOC100129482 /// ZNF37B'
'LOC100129500'
'LOC100129827'
'LOC100130212'
'LOC100130219'
'LOC100130353'
'LOC100130389'
'LOC100130414 /// SPINT2'
'LOC100130429'
'LOC100130436 /// SMCR8'
'LOC100130456 /// LOC100134611'
'LOC100130468'
'LOC100130598'
'LOC100130742'
'LOC100130825'
'LOC100130829 /// ZFX /// ZFY'
'LOC100130885'
'LOC100131081'
'LOC100131144'
'LOC100131283'
'LOC100131419'
'LOC100131496'
'LOC100131781'
'LOC100131827'
'LOC100131864'
'LOC100131933'
'LOC100131993'
'LOC100132077'
'LOC100132503 /// RNF208'
'LOC100132735'
'LOC100132810 /// LOC441179'
'LOC100133233 /// TRAF3IP3'
'LOC100133287'
'LOC100133555'
'LOC100133772 /// SLC16A5'
'LOC100134053 /// POLR2J /// POLR2J2 /// POLR2J3 /// POLR2J4'
'LOC100134119'
'LOC100134410 /// POU6F2'
'LOC100142659'
'LOC100147773'
'LOC116412'
'LOC126520'
'LOC133491'
'LOC143188'
'LOC144486'
'LOC145663'
'LOC145694'
'LOC146443'
'LOC147645'
'LOC149086'
'LOC149478'
'LOC150166'
'LOC150763'
'LOC151146'
'LOC151484'
'LOC151877'
'LOC153346'
'LOC153577'
'LOC154092'
'LOC154872'
'LOC155006'
'LOC157627'
'LOC158830'
'LOC158960'
'LOC162993'
'LOC196913'
'LOC200772'
'LOC219688'
'LOC253805'
'LOC253962'
'LOC27320 /// TNRC18'
'LOC282992'
'LOC283050'
'LOC283104'
'LOC283143'
'LOC283755'
'LOC283875'
'LOC284014'
'LOC284120'
'LOC284395'
'LOC284475'
'LOC284661'
'LOC284865'
'LOC285346'
'LOC285628'
'LOC285812'
'LOC285835'
'LOC285928'
'LOC285949'
'LOC286087'
'LOC286114'
'LOC286167'
'LOC286254'
'LOC286367'
'LOC338588'
'LOC338653'
'LOC338817'
'LOC339047 /// LOC348162 /// LOC642778 /// LOC729602'
'LOC339400'
'LOC339751'
'LOC339929'
'LOC344887'
'LOC348751'
'LOC348817'
'LOC376693'
'LOC387647'
'LOC388076 /// RPS8'
'LOC388503'
'LOC388906'
'LOC389328'
'LOC389332'
'LOC389641'
'LOC389842 /// RANBP1'
'LOC389906 /// LOC441528 /// LOC728687 /// LOC729162'
'LOC400084'
'LOC400236'
'LOC400464'
'LOC400541'
'LOC400548'
'LOC400622'
'LOC400756'
'LOC400958'
'LOC401176'
'LOC401233'
'LOC401312'
'LOC401393'
'LOC401463'
'LOC401588'
'LOC401629 /// LOC401630'
'LOC439911'
'LOC439914'
'LOC439951'
'LOC440028'
'LOC440149'
'LOC440302'
'LOC440416'
'LOC440995'
'LOC441086'
'LOC441124'
'LOC441642'
'LOC442142'
'LOC442240'
'LOC51152'
'LOC51190'
'LOC51233'
'LOC541469'
'LOC554174'
'LOC554207'
'LOC56251'
'LOC613266'
'LOC619207'
'LOC642131'
'LOC643988'
'LOC645468'
'LOC645961'
'LOC645984'
'LOC646470'
'LOC646870'
'LOC646891 /// SDCCAG3'
'LOC648998'
'LOC648998 /// NCF1 /// NCF1B /// NCF1C'
'LOC651198'
'LOC651721'
'LOC651900'
'LOC652147'
'LOC653110'
'LOC653739'
'LOC654433'
'LOC727731'
'LOC727818'
'LOC727916'
'LOC728137 /// LOC728395 /// LOC728412 /// TSPY1 /// TSPY2'
'LOC728361'
'LOC728460'
'LOC728564'
'LOC728842'
'LOC728904'
'LOC729059'
'LOC729120 /// THEM4'
'LOC729143'
'LOC729173'
'LOC729234'
'LOC729659'
'LOC729806'
'LOC730184'
'LOC730227'
'LOC731424'
'LOC731489'
'LOC90586'
'LOR'
'LPAR2'
'LPAR5'
'LPCAT2'
'LRG1'
'LRMP'
'LRP12'
'LRRC20'
'LRRC25'
'LRRC28'
'LRRC33'
'LRRC36'
'LRRC39'
'LRRC61'
'LRRK1'
'LSP1'
'LST1'
'LTBR'
'LTV1'
'LXN'
'LY6H'
'LY75'
'LY86'
'LY9'
'LYN'
'LYNX1'
'LYPD4'
'LYPD5'
'LYPLA3'
'MAD1L1'
'MAFB'
'MAFF'
'MAGEA6'
'MAN1A1'
'MAOA'
'MAP1LC3C'
'MAP3K5'
'MAP3K8'
'MAP4K2'
'MAP6'
'MAPK13'
'MAPKAPK3'
'MARCH10'
'MARCH8'
'MAS1L'
'MASTL'
'MATK'
'MBD3L1'
'MBD3L2'
'MC3R'
'MCHR2'
'MCOLN2'
'MEI1'
'MEOX1'
'MEPE'
'MERTK'
'MFAP4'
'MFNG'
'MFSD2'
'MFSD9'
'MGAT1'
'MGAT4A'
'MGC10814'
'MGC14436'
'MGC16142'
'MGC23284'
'MGC2664'
'MGC33556'
'MGC4294'
'MGC52498'
'MGC5618'
'MGC87042'
'MGLL'
'MGMT'
'MGST1'
'MIA'
'MICAL1'
'MIP'
'MKI67'
'MKL2'
'MKNK1'
'MLPH'
'MLXIPL'
'MMEL1'
'MMP12'
'MMP14'
'MMP20'
'MMP7'
'MMP9'
'MNDA'
'MOGAT1'
'MOP-1'
'MPEG1'
'MPND'
'MPP1'
'MPPED1'
'MPZ'
'MR1'
'MRC1 /// MRC1L1'
'MRCL3'
'MREG'
'MRGPRX2'
'MRGPRX3'
'MRO'
'MS4A14'
'MS4A4A'
'MS4A6A'
'MS4A6E'
'MS4A7'
'MSI1'
'MSLN'
'MSR1'
'MST1R'
'MTHFD2'
'MUC16'
'MUC3B'
'MUCL1'
'MUSTN1 /// TMEM110'
'MVP'
'MYBL1'
'MYBPC3'
'MYBPH'
'MYCL1'
'MYH2'
'MYH6'
'MYH7B'
'MYH8'
'MYH9'
'MYL3'
'MYL9'
'MYLK2'
'MYO15B'
'MYO1E'
'MYO1F'
'MYO7A'
'MYOZ1'
'NAAA'
'NAGA'
'NAGK'
'NAGPA'
'NANOS2'
'NAPSB'
'NAT1'
'NBEAL1'
'NCF2'
'NCF4'
'NCKAP1L'
'NCR3'
'NDEL1'
'NDRG1'
'NDST3'
'NDUFA2'
'NEFH'
'NFAM1'
'NFATC1'
'NFATC2'
'NFATC4'
'NFE2'
'NFKBID'
'NINJ1'
'NINJ2'
'NKG7'
'NLRC4'
'NLRP3'
'NLRP4'
'NOX4'
'NPAL2'
'NPC2'
'NPL'
'NPVF'
'NPY'
'NQO1'
'NR1H3'
'NR1I3'
'NR4A2'
'NRG4'
'NRIP3'
'NT5C1A'
'NTF3'
'NTSR1'
'NUDT14'
'NUDT16P'
'NUDT18'
'NUP210'
'NUPR1'
'NXF5'
'OBFC2A'
'OBP2A /// OBP2B'
'OCA2'
'OCLM'
'ODF3L1'
'OGFRL1'
'OLFML2B'
'OLFML3'
'OLR1'
'OMG'
'ONECUT1'
'OPN3'
'OR10H1'
'OR2A20P /// OR2A9P'
'OR2L1P'
'OR2W1'
'OR2W3'
'OR6W1P'
'OR7D2'
'ORAI3'
'OSCAR'
'OSGIN1'
'OSGIN2'
'OSM'
'OSTF1'
'OTOA'
'OTUD1'
'OXER1'
'P11'
'P2RX3'
'P2RX4'
'P2RX7'
'P2RY12'
'P2RY13'
'P2RY2'
'P2RY6'
'P76'
'PADI2'
'PAGE1'
'PAK1'
'PAOX'
'PAQR5'
'PARVB'
'PARVG'
'PAX1'
'PCDH12'
'PCDHAC1'
'PCDHB19P'
'PCDHGA11'
'PCK2'
'PDCD7'
'PDE2A'
'PDE4A'
'PDE6B'
'PDGFB'
'PDILT'
'PDK3'
'PDLIM1'
'PDXP /// SH3BP1'
'PDZD3'
'PDZD7'
'PECAM1'
'PELI3'
'PFKP'
'PGA3 /// PGA4 /// PGA5'
'PGBD3'
'PGCP'
'PGDS'
'PGK2'
'PHLDA2'
'PHOSPHO1'
'PHOX2B'
'PHYHIP'
'PI4K2A'
'PIGR'
'PIGZ'
'PIK3AP1'
'PIK3CD'
'PIK3R5'
'PIK3R6'
'PILRA'
'PIM1'
'PIP3-E'
'PIR'
'PIWIL2'
'PIWIL4'
'PKD2L1'
'PKP1'
'PLA2G2E'
'PLA2G7'
'PLAUR'
'PLCB2'
'PLCG2'
'PLD1'
'PLD4'
'PLEC1'
'PLEK'
'PLEK2'
'PLEKHO2'
'PLTP'
'PLXDC2'
'PLXND1'
'PMAIP1'
'PMFBP1'
'PMS2L4'
'PNLDC1'
'PNMT'
'PNOC'
'POLE'
'POLR3K'
'POU5F1P4'
'PPARG'
'PPARGC1B'
'PPIF'
'PPIL4 /// ZC3H12D'
'PPM1H'
'PPM1L'
'PPM1M'
'PPP1R14D'
'PPY2'
'PQLC3'
'PRAM1'
'PRAME'
'PRB2 /// PRB4 /// PRH1 /// PRH2'
'PRDM1'
'PRDM11'
'PRDM14'
'PRDM8'
'PRELP'
'PRG3'
'PRKCB1'
'PRKCD'
'PRKCG'
'PRKCH'
'PRKX'
'PRKX /// PRKY'
'PRKY'
'PRLH'
'PRO0628'
'PRO1880'
'PRO2964'
'PROCR'
'PROM1'
'PRR15'
'PRR5'
'PRSS21'
'PRSS36'
'PSCD4'
'PSCDBP'
'PSD4'
'PSEN2'
'PSTPIP1'
'PSTPIP2'
'PTAFR'
'PTER'
'PTGER2'
'PTGER4'
'PTGS1'
'PTK6'
'PTPLAD2'
'PTPN14'
'PTPN22'
'PTPN6'
'PTPN7'
'PTPRC'
'PTPRE'
'PTTG2'
'PVALB'
'PVRIG'
'PVRL4'
'PXDNL'
'PYCARD'
'PYY2'
'QPCT'
'QPCTL'
'QPRT'
'RAB11FIP1'
'RAB32'
'RAB42'
'RAB43'
'RAB7B'
'RAC2'
'RAD51AP1'
'RAP1A'
'RARG'
'RARRES1'
'RASAL1'
'RASGEF1A'
'RASGEF1B'
'RASGEF1C'
'RASGRF1'
'RASGRP2'
'RASGRP3'
'RASGRP4'
'RASIP1'
'RASL10A'
'RASSF4'
'RASSF5'
'RBM47'
'RBP4'
'RCAN3'
'RCSD1'
'RCVRN'
'RDH13'
'REEP4'
'REG1B'
'REGL'
'REL'
'RELN'
'RENBP'
'REPS2'
'RETNLB'
'RFX2'
'RGL3'
'RGR'
'RGS10'
'RGS18'
'RGS2'
'RGS22'
'RHBDF2'
'RHCE'
'RHO'
'RHOBTB2'
'RHOG'
'RILP'
'RILPL2'
'RIMBP3 /// RIMBP3B'
'RIN3'
'RIPK3'
'RNASE1'
'RNASE4'
'RNASE6'
'RNF122'
'RNF125'
'RNF135'
'RNF141'
'RNF144B'
'RNF38'
'RNPEP'
'RNPEPL1'
'RP11-167P23.2'
'RP11-291L22.2'
'RP11-756A22.3'
'RP11-93B14.6'
'RP13-36C9.6'
'RP4-724E16.2'
'RPL22L1'
'RPL23 /// SNORA21'
'RPL39L'
'RPP25'
'RPPH1'
'RPRML'
'RPS6KA1'
'RRAS'
'RRM2'
'RSHL1'
'RSPH1'
'RSU1'
'RTN4R'
'RUNX3'
'S100A11'
'S100A4'
'S100A8'
'S100A9'
'S100Z'
'SAGE1'
'SAMHD1'
'SAMM50'
'SAMSN1'
'SASH3'
'SCARF1'
'SCGB3A1'
'SCIN'
'SCN10A'
'SCN11A'
'SCN2A'
'SCRT1'
'SCUBE1'
'SECTM1'
'SELE'
'SELM'
'SELPLG'
'SEMA3G'
'SEMA4A'
'SEMA4D'
'SEMA6B'
'SEMA7A'
'SERPINA1'
'SERPINA7'
'SERPINB1'
'SERPINB9'
'SERTAD4'
'SETDB2'
'SF1'
'SFT2D2'
'SFXN4'
'SGK3'
'SGPL1'
'SH2B3'
'SH2D4B'
'SH3TC1'
'SHCBP1'
'SHE'
'SIAE'
'SIDT1'
'SIGIRR'
'SIGLEC1'
'SIGLEC10'
'SIGLEC11'
'SIGLEC15'
'SIGLEC5'
'SIGLEC7'
'SIGLEC8'
'SIGLEC9'
'SIGLECP16'
'SIGLECP3'
'SIM2'
'SIPA1'
'SIRPA'
'SIRPB1'
'SIRPD'
'SLA'
'SLAMF6'
'SLAMF7'
'SLAMF8'
'SLAMF9'
'SLC11A1'
'SLC12A6'
'SLC15A1'
'SLC15A2'
'SLC15A3'
'SLC16A3'
'SLC17A5'
'SLC1A4'
'SLC22A1'
'SLC22A18'
'SLC22A18AS'
'SLC23A2'
'SLC24A6'
'SLC25A10'
'SLC25A19'
'SLC26A11'
'SLC28A1'
'SLC29A1'
'SLC29A3'
'SLC2A12'
'SLC2A5'
'SLC2A9'
'SLC30A2'
'SLC31A2'
'SLC35C2'
'SLC36A1'
'SLC37A2'
'SLC37A4'
'SLC38A6'
'SLC39A4'
'SLC39A5'
'SLC40A1'
'SLC41A2'
'SLC43A3'
'SLC45A3'
'SLC46A1'
'SLC4A3'
'SLC6A12'
'SLC6A16'
'SLC6A5'
'SLC6A6'
'SLC6A7'
'SLC7A10'
'SLC7A11'
'SLC7A7'
'SLC7A8'
'SLC8A1'
'SLC9A9'
'SLCO2B1'
'SLCO4A1'
'SLFN12'
'SLIT3'
'SMC1B'
'SMPD2'
'SNAI3'
'SNCA'
'SNF1LK'
'SNHG5 /// SNORD50A /// SNORD50B'
'SNORA71A'
'SNORA72'
'SNX10'
'SNX18'
'SOAT1'
'SOD2'
'SOHLH1'
'SP140'
'SPAG10'
'SPAG11A'
'SPANXA1 /// SPANXA2 /// SPANXB1 /// SPANXB2 /// SPANXC /// SPANXE /// SPANXF1'
'SPANXA1 /// SPANXA2 /// SPANXC /// SPANXE'
'SPATA12'
'SPATA19'
'SPATA20'
'SPATA4'
'SPATA8'
'SPC25'
'SPEF1'
'SPERT'
'SPI1'
'SPINT1'
'SPN'
'SPRN'
'SPSB1'
'SQRDL'
'SRGAP1'
'SRGN'
'SRMS'
'SSX5'
'ST14'
'ST3GAL1'
'ST6GAL2'
'ST6GALNAC4'
'STAB1'
'STAC3'
'STAG3'
'STARD4'
'STARD5'
'STARD8'
'STAT6'
'STEAP3'
'STL'
'STX11'
'STX3'
'STX7'
'STX8'
'STYK1'
'SUCLG2'
'SUCNR1'
'SULT1C2'
'SUSD1'
'SUZ12P'
'SYK'
'SYNGR2'
'SYNPR'
'SYT12'
'SYT3'
'TACC3'
'TAF13'
'TAF1L'
'TAGAP'
'TAGLN'
'TAS2R5'
'TBC1D1'
'TBC1D10C'
'TBC1D2'
'TBC1D28'
'TBC1D29'
'TBC1D2B'
'TBX19'
'TBXAS1'
'TCAM1'
'TCF19'
'TCHH'
'TCIRG1'
'TCN2'
'TDH'
'TDRD10'
'TDRD6'
'TDRD9'
'TEC'
'TECTA'
'TEKT2'
'TFAP2C'
'TFAP4'
'TFCP2L1'
'TFDP1'
'TFEB'
'TFEC'
'TGFB1'
'TGFBI'
'TGFBR2'
'TGM2'
'TGM5'
'TGM6'
'TGM7'
'THBD'
'THEM4'
'THSD4'
'TIAF1'
'TIGD4'
'TLR1'
'TLR10'
'TLR2'
'TLR5'
'TLR6'
'TLR7'
'TLR8'
'TLR9 /// TWF2'
'TM7SF4'
'TMBIM1'
'TMC1'
'TMC4'
'TMC8'
'TMCO4'
'TMEM106A'
'TMEM119'
'TMEM149'
'TMEM163'
'TMEM173'
'TMEM176A'
'TMEM176B'
'TMEM185B'
'TMEM187'
'TMEM204'
'TMEM207'
'TMEM37'
'TMEM51'
'TMEM52'
'TMEM63C'
'TMEM86A'
'TMOD2'
'TMOD4'
'TMPRSS5'
'TNF'
'TNFAIP2'
'TNFAIP8'
'TNFAIP8L1'
'TNFAIP8L2'
'TNFRSF10C'
'TNFRSF10D'
'TNFRSF11A'
'TNFRSF1B'
[truncated: 131 more rows]

## Sheet: BT2 CD133 down
'APCS'
'ATP6 /// LOC440552'
'BDKRB1'
'C15orf51'
'C1orf150'
'C3orf20'
'C3orf27'
'C6orf176'
'CACNA1F'
'CCDC39'
'CCL5'
'CD2'
'CD3D'
'CD8A'
'CLDN2'
'CNDP1'
'CPA4'
'CSTL1'
'CXCL10'
'CXCL11'
'CXorf20'
'DKFZp451B082'
'DKK1'
'EOMES'
'FAM130A2'
'FANK1'
'FBLN5'
'FLJ13197'
'FLJ13773'
'FLJ14186 /// LOC100128460 /// LOC100133177 /// LOC349114 /// LOC399744 /// LOC441124 /// LOC729021 /// LOC729660 /// LOC730235 /// tcag7.907'
'FLJ90650'
'GCM1'
'GJB4'
'GPR171'
'GZMA'
'GZMB'
'GZMH'
'GZMK'
'HAND2'
'IFITM1'
'INSC'
'KIAA1486'
'KLRB1'
'KLRD1'
'LCTL'
'LOC100128140 /// LOC390183 /// LOC442162 /// RPS4X'
'LOC100128198'
'LOC100128868'
'LOC100129488'
'LOC100131056'
'LOC100134017'
'LOC142937'
'LOC158381'
'LOC283677'
'LOC283887'
'LOC286178'
'LOC286297'
'LOC340602'
'LOC729222 /// PPFIBP1'
'MGC22265'
'MMP3'
'NAPSA'
'NTSR2'
'OASL'
'PCDHA9'
'PRDM13'
'PRR16'
'RAC3'
'RADIL'
'RP11-16L6.1'
'SAMD3'
'SLC5A10'
'SPACA1'
'SPDYA'
'SPINK1'
'TARP'
'TARP /// TRGC2'
'TNFSF10'
'TRAC'
'TRBC1'
'TRGC2'
'TWISTNB'
'UPK2'
'ZNF831'
'hCG_38480'

## Sheet: N1 CD133+ up
'7A5'
'A1CF'
'A2BP1'
'AADACL1'
'ABAT'
'ABCA17P'
'ABCA3'
'ABCG1'
'ABCG5'
'ABHD13'
'ABI3BP'
'ABP1'
'ACCN1'
'ACOT4'
'ACOT8'
'ACP5'
'ACR /// LOC645529'
'ACRV1'
'ACSL5'
'ACSM5'
'ACTC1'
'ACTN2'
'ADAMDEC1'
'ADAT3'
'ADC'
'ADH1A'
'ADORA3'
'AFP'
'AGTR2'
'AIF1'
'AKAP6'
'AKR1C3'
'ALDH1A1'
'ALDH1A2'
'ALOX15'
'ALOX5'
'ALOX5AP'
'ALPK3'
'ALS2CR12'
'AMDHD1'
'AMHR2'
'AMICA1'
'AMOT'
'ANGPTL7'
'ANK1'
'ANKRD18B'
'ANKRD42'
'ANKRD45'
'ANKS4B'
'ANXA13'
'ANXA9'
'AP1M2'
'APOA2'
'APOB48R'
'APOBEC2'
'APOBEC4'
'APOC1'
'APOC2'
'APOC2 /// APOC4'
'APOE'
'APOL1'
'APOL6'
'APOM'
'AQP3'
'AQP9'
'ARHGAP15'
'ARHGAP25'
'ARHGAP30'
'ARHGAP8 /// LOC553158 /// PRR5'
'ARHGDIB'
'ARL14'
'ARMETL1'
'ARP11'
'ARPP-21'
'ASRGL1'
'ATAD4'
'ATP1A2'
'ATP6V0A4'
'ATP6V0D2'
'ATP6V1C2'
'ATP8B4'
'B3GALT2'
'B3GALT4'
'B3GAT1'
'B3GNT3'
'BAAT'
'BBOX1'
'BCL2L15'
'BEX5'
'BIK'
'BIN2'
'BIRC3'
'BLNK'
'BMP3'
'BMP8B'
'BMX'
'BNIPL'
'BRUNOL6'
'BTF3L1'
'BTG2'
'BVES'
'BZRPL1'
'C10orf10'
'C10orf116'
'C10orf122'
'C10orf128'
'C10orf33'
'C10orf53'
'C10orf54'
'C10orf64 /// WDFY4'
'C10orf65'
'C10orf68'
'C10orf85'
'C10orf91'
'C11orf17 /// NUAK2'
'C11orf35'
'C11orf45'
'C11orf52'
'C11orf65'
'C12orf28'
'C12orf34'
'C12orf39'
'C14orf162'
'C14orf181'
'C14orf25'
'C14orf43'
'C14orf70'
'C15orf21'
'C15orf27'
'C15orf48'
'C15orf52'
'C16orf54 /// hCG_1644884'
'C17orf76'
'C17orf92'
'C18orf49'
'C19orf21'
'C19orf23'
'C19orf33'
'C1QA'
'C1QB'
'C1QC'
'C1orf105'
'C1orf106'
'C1orf113'
'C1orf116'
'C1orf150'
'C1orf162'
'C1orf183'
'C1orf194'
'C1orf210'
'C1orf213'
'C1orf38'
'C1orf84 /// KIAA0467'
'C1orf87'
'C1orf94'
'C2'
'C20orf144'
'C20orf186'
'C20orf56'
'C20orf70'
'C20orf75'
'C20orf85'
'C21orf105'
'C21orf113'
'C21orf49'
'C21orf55'
'C21orf62'
'C21orf7'
'C21orf71'
'C21orf77'
'C21orf96'
'C22orf23'
'C2CD2L'
'C2orf19'
'C3'
'C3AR1'
'C3orf25'
'C3orf43'
'C3orf45'
'C3orf46'
'C4BPA'
'C4orf17'
'C4orf26'
'C4orf36'
'C4orf39'
'C5AR1'
'C5orf27'
'C5orf36'
'C6orf112'
'C6orf122'
'C6orf123'
'C6orf123 /// LOC100133056'
'C6orf124 /// LOC729439'
'C6orf174 /// KIAA0408'
'C6orf52'
'C7orf13'
'C7orf29'
'C7orf4'
'C7orf52'
'C8G'
'C8orf16'
'C8orf17'
'C8orf22'
'C8orf31'
'C8orf47'
'C8orf51'
'C8orf66'
'C9orf100'
'C9orf122'
'C9orf144 /// LOC259308 /// RP11-251H13.2'
'C9orf148'
'C9orf164'
'C9orf167'
'C9orf61'
'C9orf71'
'C9orf72'
'CA3'
'CA4'
'CA5A'
'CACNA2D1'
'CAD'
'CADM2'
'CALB1'
'CALML6'
'CALN1'
'CALR3'
'CAMKV'
'CAP2'
'CAPNS2'
'CATSPER1'
'CATSPER2'
'CAV3'
'CBFA2T3'
'CC2D2B /// LOC100131720'
'CCDC144C'
'CCDC146'
'CCDC148'
'CCDC26'
'CCDC64'
'CCDC69'
'CCDC89'
'CCKAR'
'CCL16'
'CCL18'
'CCL28'
'CCL3 /// CCL3L1 /// CCL3L3 /// LOC728830'
'CCL4'
'CCL5'
'CCL8'
'CCR1'
'CCR5 /// LOC727797'
'CCR8'
'CCRL2 /// LOC727811'
'CD14'
'CD163'
'CD163L1'
'CD177'
'CD180'
'CD19'
'CD209'
'CD226'
'CD28'
'CD300A'
'CD300C'
'CD300LF'
'CD33'
'CD36'
'CD37'
'CD38'
'CD4'
'CD48'
'CD52'
'CD74'
'CD84'
'CD86'
'CD93'
'CDH1'
'CDH13'
'CDH15'
'CDH19'
'CDH5'
'CDH7'
'CDKN1C'
'CEACAM1'
'CEACAM21'
'CEACAM5'
'CECR1'
'CENTA1'
'CENTA2'
'CES1'
'CFD'
'CFH'
'CFP'
'CGN'
'CHI3L2'
'CHIT1'
'CHMP4C'
'CHN2'
'CHRNA1'
'CHRNB1'
'CHRNB4'
'CHRND'
'CHRNE'
'CHST13'
'CHST7'
'CKB'
'CKMT1A /// CKMT1B /// LOC100133623'
'CLDN1'
'CLDN17'
'CLDN23'
'CLDN3'
'CLDN5'
'CLDN6'
'CLDN7'
'CLDND2'
'CLEC12A /// CLEC12B'
'CLEC14A'
'CLEC1A'
'CLEC4D'
'CLEC4E'
'CLEC5A'
'CLEC7A'
'CLECL1'
'CLIC3'
'CLIC5'
'CLLU1'
'CLONE795723'
'CMKLR1'
'CMTM2'
'CMTM5'
'CNGA4'
'CNTD1'
'COBL'
'COQ10B'
'CORO2A'
'COX8C'
'CP'
'CPB1'
'CPM'
'CPN1'
'CPVL'
'CR1'
'CR1L'
'CREG1'
'CREG2'
'CRYAA'
'CRYAB'
'CRYBA4'
'CRYBB1'
'CRYGD'
'CSF1R'
'CSF2RA'
'CSF2RA /// LOC100133516'
'CSF2RB'
'CSF3R'
'CSH1'
'CSH1 /// CSH2 /// CSHL1 /// GH1 /// GH2'
'CSH1 /// CSH2 /// FCHO2 /// GH1'
'CSH1 /// CSH2 /// GH1'
'CSH2'
'CSHL1'
'CSN1S1'
'CST6'
'CST8'
'CSTA'
'CT45-4 /// CT45-6 /// LOC100133581 /// RP13-36C9.1 /// RP13-36C9.3 /// RP13-36C9.6 /// XX-FW88277B6.1'
'CT47.7 /// CT47.8 /// RP6-166C19.1 /// RP6-166C19.10 /// RP6-166C19.11 /// RP6-166C19.2 /// RP6-166C19.3 /// RP6-166C19.4 /// RP6-166C19.5 /// RP6-166C19.6 /// RP6-166C19.9'
'CTA-221G9.4 /// LOC100131004'
'CTD-2267G17.3 /// XAGE2'
'CTRB1 /// CTRB2'
'CTRC'
'CTSD'
'CTSH'
'CTSL2'
'CTSS'
'CTSZ'
'CUBN'
'CUGBP2'
'CUX2'
'CUZD1'
'CXCL16'
'CXCR4'
'CXXC4'
'CXorf21'
'CXorf27'
'CXorf31'
'CXorf36'
'CXorf48'
'CXorf52'
'CXorf52 /// LOC100132967'
'CYBB'
'CYP17A1'
'CYP1A1'
'CYP26A1'
'CYP27A1'
'CYP2A7P1'
'CYP2S1'
'CYP4F11'
'CYYR1'
'DAO'
'DAPL1'
'DAPP1'
'DCDC2'
'DCDC5'
'DCTN2'
'DDC'
'DDIT4L'
'DDX10 /// LOC401533'
'DEFA1 /// DEFA3 /// LOC728358'
'DEFB104A /// DEFB104B'
'DEFB122'
'DEFB123'
'DEFB124'
'DEFB4'
'DEPDC6'
'DES /// FAM48A'
'DGKE'
'DGKH'
'DHDH'
'DHRS2'
'DHRS9'
'DIRC1'
'DKFZP434H168'
'DKFZP564O0823'
'DKFZp547E087 /// LOC100132247 /// LOC23117 /// LOC339047 /// LOC348162 /// LOC440345 /// LOC440350 /// LOC613037 /// LOC641298 /// LOC642778 /// LOC729602 /// LOC729978 /// LOC730153'
'DKFZp686O1327'
'DKK1'
'DLG2'
'DLGAP1'
'DLGAP1 /// LOC284214'
'DLL4'
'DLX3'
'DMBX1'
'DMC1'
'DMP1'
'DMRTA2'
'DNAH11'
'DNAJC5B'
'DOCK8'
'DOK2'
'DOK7'
'DPEP2'
'DPP4'
'DPP6'
'DPYS'
'DRAM'
'DSCAM'
'DSCR8'
'DSG1'
'DTWD2'
'DUSP13'
'DUSP26'
'DUSP27'
'DYDC2'
'EBI2'
'EDARADD /// ENO1P'
'EEF1DP3'
'EFCAB3 /// LOC100133744'
'EFCAB4A'
'EHF'
'ELA1'
'ELF3'
'ELF5'
'ELMO3'
'ELOVL3'
'ELOVL7'
'ENO3'
'ENPP4'
'ENTPD1'
'EOMES'
'EPB49'
'EPHA8'
'EPPK1'
'EPS8L1'
'ERBB3'
'ERC2'
'ERICH1 /// FLJ00290'
'ERMN'
'ESAM'
'ETV7'
'EVI2A /// EVI2B'
'EVI2B'
'EVPL'
'EWSR1 /// FLI1'
'EZR'
'F11R'
'F13A1'
'F13B'
'F2RL3'
'FABP4'
'FAM107A'
'FAM110C'
'FAM124B'
'FAM134B'
'FAM151A'
'FAM19A1'
'FAM20B /// HLA-B /// HLA-C /// MICA /// MICB /// XXbac-BPG181B23.1'
'FAM70A'
'FAM71E2 /// LOC100133695'
'FAM71F2'
'FAM78A'
'FBXO6'
'FCAR'
'FCER1G'
'FCGBP /// LOC100133944'
'FCGR1A'
'FCGR1B'
'FCGR2A'
'FCGR2B'
'FCGR2C'
'FCGR3A /// FCGR3B'
'FCGR3B'
'FCHO2'
'FCN1'
'FCN3'
'FGB'
'FGD4'
'FGD6'
'FGF20'
'FGF21'
'FGF9'
'FGFBP1'
'FGL2'
'FGR'
'FIT1'
'FKBP4'
'FLJ11235'
'FLJ12616'
'FLJ13197 /// LOC100132861'
'FLJ14100'
'FLJ16734'
'FLJ20160'
'FLJ20209'
'FLJ20464'
'FLJ21511'
'FLJ25328'
'FLJ30403'
'FLJ30672'
'FLJ31356'
'FLJ31813'
'FLJ31958'
'FLJ33544'
'FLJ34077 /// LOC728558'
'FLJ35024'
'FLJ36131 /// LOC100131452 /// LOC100132025 /// LOC100132566 /// LOC100132727 /// LOC729272'
'FLJ36644'
'FLJ38773'
'FLJ39639'
'FLJ40473'
'FLJ41603'
'FLJ43944'
'FMNL1'
'FOLR2'
'FOXR1'
'FPR2'
'FPR3'
'FRMPD1'
'FRMPD3'
'FSHR'
'FUCA1'
'FUT1'
'FUT3'
'FXYD2'
'FYB'
'GAB4'
'GABBR1 /// UBD'
'GABRP'
'GABRR1'
'GADL1'
'GAFA2'
'GAGE1'
'GAGE1 /// GAGE12B /// GAGE12C /// GAGE12D /// GAGE12E /// GAGE12F /// GAGE12G /// GAGE12H /// GAGE12I /// GAGE12J /// GAGE13 /// GAGE2A /// GAGE2B /// GAGE2C /// GAGE2D /// GAGE2E /// GAGE4 /// GAGE5 /// GAGE6 /// GAGE7 /// GAGE8'
'GAGE12B /// GAGE12C /// GAGE12D /// GAGE12E /// GAGE12F /// GAGE12G /// GAGE12H /// GAGE12I /// GAGE12J /// GAGE13 /// GAGE2A /// GAGE2B /// GAGE2C /// GAGE2E /// GAGE4 /// GAGE5 /// GAGE6 /// GAGE7'
'GAL3ST3'
'GALNAC4S-6ST'
'GALNT17'
'GALNT3'
'GALNTL5'
'GARNL4'
'GATM'
'GBA3'
'GBGT1'
'GCNT1'
'GCNT3'
'GDA'
'GDNF'
'GFAP'
'GFRA4'
'GH2'
'GHDC'
'GIMAP2'
'GIMAP4'
'GIMAP5'
'GIMAP6'
'GIMAP7'
'GIPC2'
'GJA10'
'GJA4'
'GJB6'
'GK3P'
'GLS2'
'GM2A'
'GMFG'
'GNAT2'
'GNGT1'
'GNGT2'
'GOLGA2L1'
'GOT1L1'
'GPA33'
'GPBAR1'
'GPR109B'
'GPR116'
'GPR146'
'GPR160'
'GPR18'
'GPR34'
'GPR4'
'GPR65'
'GPR75'
'GPR84'
'GPR87'
'GPR88'
'GPRC5A'
'GPRIN3'
'GPSM3'
'GPX3'
'GRAMD2'
'GRHL1'
'GRHL2'
'GRHL3'
'GRPEL2'
'GUCA2A'
'GUCY2C'
'GYPE'
'GZMB'
'HABP2'
'HAMP'
'HAVCR2'
'HCG4'
'HCG4P6'
'HCK'
'HCLS1'
'HCN4'
'HCP5'
'HCRTR1'
'HCST'
'HEATR4'
'HEPACAM'
'HES6'
'HESRG'
'HEYL'
'HHEX'
'HHIPL2'
'HILS1'
'HIST1H2AC'
'HIST1H3H'
'HIST3H2A'
'HK3'
'HLA-B'
'HLA-C'
'HLA-DMA'
'HLA-DMB'
'HLA-DRA'
'HLA-DRB1'
'HLA-DRB4'
'HLA-G'
'HLA-J'
'HMHB1'
'HNF1B'
'HOOK1'
'HOXA10'
'HOXA2'
'HOXA5'
'HOXB13'
'HOXB7'
'HOXB8'
'HOXB9'
'HPGD'
'HPR'
'HPSE'
'HRASLS3'
'HRASLS5'
'HS6ST3 /// LOC100134314'
'HSD17B2'
'HSPA2'
'HSPC105'
'HTR3A'
'HTR3B'
'HTR5A'
'HTRA4'
'IBSP'
'ICA1'
'ICAM1'
'ICAM2'
'IFI30 /// PIK3R2'
'IFI6 /// IL23A'
'IFIH1'
'IGL@ /// IGLC1 /// IGLV2-11 /// IGLV2-18 /// IGLV2-23'
'IGL@ /// IGLC1 /// IGLV3-12 /// IGLV3-21'
'IGL@ /// IGLC2 /// IGLV2-14 /// IGLV7-43 /// IGLV7-46'
'IGL@ /// IGLV1-36 /// IGLV1-44 /// IL8'
'IGLV1-44'
'IGSF22'
'IGSF6'
'IHPK3'
'IKZF1'
'IL10RA'
'IL12A'
'IL12RB1'
'IL18'
'IL18RAP'
'IL1B'
'IL1F9'
'IL1RN'
'IL24'
'IL26'
'IL28A /// IL28B'
'IL28RA'
'IL2RB'
'IL2RG'
'IL32'
'IL4I1'
'IL7R'
'IL8'
'IL8RB'
'INSL5'
'INSM1'
'INSM2'
'IPMK'
'IQCD'
'IQUB'
'IRF5'
'IRF6'
'IRF8'
'ISL1'
'ISL2'
'ITGA3'
'ITGA6'
'ITGA7'
'ITGAL'
'ITGB2'
'ITGB6'
'ITGB8'
'IZUMO1'
'JAG2'
'JPH2'
'JSRP1'
'KAP2.1B /// KRTAP2-1 /// KRTAP2-4 /// LOC644350 /// LOC728285 /// LOC728934 /// LOC730755'
'KAZALD1'
'KBTBD10'
'KCNA3'
'KCNA5'
'KCNE1L'
'KCNH2'
'KCNJ14'
'KCNJ16'
'KCNK10'
'KCNK17'
'KCNK5'
'KCNN3'
'KCNN3 /// LOC100133958'
'KHDRBS2'
'KIAA0408'
'KIAA0895'
'KIAA1244'
'KIAA1244 /// LOC202451'
'KIAA1466'
'KIAA1984'
'KIRREL3'
'KLF1'
'KLHDC6'
'KLHL11'
'KLHL6'
'KLK10'
'KLK7'
'KLRD1'
'KLRK1'
'KMO'
'KRT14'
'KRT18'
'KRT19'
'KRT23'
'KRT24'
'KRT25'
'KRT31'
'KRT33A'
'KRT36'
'KRT6A'
'KRT6B'
'KRT7'
'KRT77'
'KRT78'
'KRT8'
'KRT80'
'KRT86 /// LOC100134394'
'KRTAP1-5 /// LOC728956'
'KRTAP5-10 /// KRTAP5-11 /// KRTAP5-2'
'KYNU'
'L1CAM'
'LAG3'
'LAIR1'
'LAIR2'
'LAPTM5'
'LBR'
'LCE1B'
'LCK'
'LCN2'
'LCP1'
'LCP2'
'LEFTY1'
'LEFTY2'
'LGALS12'
'LGR6'
'LHFPL3'
'LHX3'
'LILRA2'
'LILRA3'
'LILRA5'
'LILRA6'
'LILRA6 /// LILRB3'
'LILRB1'
'LILRB2'
'LILRB3'
'LILRB5'
'LIMS3'
'LIPH'
'LIX1'
'LMBRD1'
'LMCD1'
'LOC100049716'
'LOC100128126'
'LOC100128239'
'LOC100128552'
'LOC100128640'
'LOC100128663 /// PRO3077'
'LOC100128718'
'LOC100128844'
'LOC100129029'
'LOC100129069'
'LOC100129122'
'LOC100129196'
'LOC100129289 /// PFTK1'
'LOC100129500'
'LOC100129597'
'LOC100129762 /// PRUNE2'
'LOC100129969'
'LOC100130104'
'LOC100130219'
'LOC100130460'
'LOC100130700'
'LOC100130725 /// PAGE2 /// PAGE2B'
'LOC100130740 /// LOC404266'
'LOC100130825'
'LOC100130894'
'LOC100131112'
'LOC100131226'
'LOC100131317'
'LOC100131317 /// POU4F1'
'LOC100131345'
'LOC100131354'
'LOC100131683'
'LOC100131781'
'LOC100131813'
'LOC100131861'
'LOC100131914'
'LOC100132005'
'LOC100132025'
'LOC100132078'
'LOC100132302'
'LOC100132409'
'LOC100132634 /// LOC283112'
'LOC100132726'
'LOC100132810 /// LOC441179'
'LOC100132894'
'LOC100133105'
'LOC100133215'
'LOC100133474'
'LOC100133778 /// MYCNOS'
'LOC100133945 /// UCA1'
'LOC100134361'
'LOC100144415'
'LOC100147773'
'LOC113230'
'LOC138652'
'LOC138948'
'LOC145757'
'LOC145820'
'LOC147299'
'LOC147646'
'LOC149086'
'LOC150185'
'LOC151438'
'LOC152742'
'LOC153684'
'LOC154761'
'LOC158376'
'LOC158830'
'LOC202459'
'LOC253805'
'LOC255130'
'LOC283278'
'LOC283392'
'LOC283454'
'LOC283484'
'LOC283516'
'LOC283567'
'LOC283713'
'LOC284417'
'LOC284530'
'LOC284551'
'LOC284630'
'LOC284757'
'LOC284837'
'LOC284950'
'LOC285205'
'LOC285286'
'LOC285300'
'LOC285422'
'LOC285556'
'LOC285638'
'LOC285735'
'LOC285986'
'LOC286083'
'LOC286154'
'LOC286254'
'LOC338588'
'LOC338651'
'LOC338864'
'LOC339047'
'LOC339929'
'LOC339977'
'LOC339988'
'LOC340184'
'LOC344405'
'LOC348761'
'LOC348808'
'LOC388210'
'LOC388503'
'LOC388889'
'LOC389023'
'LOC389124'
'LOC400548'
'LOC400680'
'LOC400796'
'LOC401068'
'LOC401233'
'LOC401431'
'LOC401442'
'LOC439914'
'LOC439949'
'LOC440149'
'LOC440292'
'LOC440335'
'LOC440888'
'LOC441242'
'LOC441476'
'LOC4951'
'LOC51057'
'LOC51145'
'LOC51190'
'LOC51233'
'LOC51252'
'LOC541469'
'LOC641518'
'LOC642032'
'LOC643201'
'LOC643338'
'LOC643517'
'LOC644613'
'LOC645478'
'LOC645676'
'LOC645700 /// ZNF815'
'LOC647121'
'LOC648556'
'LOC648987'
'LOC648998'
'LOC648998 /// NCF1 /// NCF1B /// NCF1C'
'LOC650656'
'LOC727916'
'LOC728073'
'LOC728084'
'LOC728263'
'LOC728445'
'LOC728544'
'LOC728842'
'LOC728867'
'LOC729059'
'LOC729143'
'LOC729355 /// TP53TG3'
'LOC729723'
'LOC729725'
'LOC729830'
'LOC730125'
'LOC730139'
'LOC731109'
'LOH12CR2'
'LONRF3'
'LPAR5'
'LPL'
'LRIT1'
'LRMP'
'LRP5L'
'LRRC18'
'LRRC2'
'LRRC25'
'LRRC36'
'LRRC37B2'
'LRRC3B'
'LRRC55'
'LRRC8B'
'LRRK2'
'LRRN1'
'LST1'
'LY6G6C'
'LY6H'
'LY86'
'LY9'
'LYL1'
'LYN'
'LYZ'
'MACROD2'
'MAEL'
'MAGEA6'
'MAL'
'MAL2'
'MAMDC2'
'MAN1C1'
'MAP3K1'
'MAP7'
'MAP7D2'
'MARCH10'
'MARCO'
'MBD3L2'
'MBP'
'MCHR1'
'MCOLN2'
'MDS1'
'MEGF10'
'MEP1A'
'METTL7B'
'MFNG'
'MFSD9'
'MGAT4A'
'MGC12935'
'MGC14436'
'MGC39372'
'MGC4473'
'MGC5618'
'MITF'
'MMD'
'MMP12'
'MMP21'
'MMP26'
'MMP7'
'MMRN2'
'MOBKL2B'
'MOGAT1'
'MPEG1'
'MPZL2'
'MR1'
'MRC1 /// MRC1L1'
'MS4A14'
'MS4A15'
'MS4A4A'
'MS4A6A'
'MS4A7'
'MSC'
'MSMB'
'MSR1'
'MST1 /// MSTP9'
'MST1R'
'MSTN'
'MT1F'
'MUC1'
'MUC16'
'MUC4'
'MUSK'
'MYCL1'
'MYCT1'
'MYF5'
'MYF6'
'MYH14'
'MYH6'
'MYH7'
'MYLC2PL'
'MYLK4'
'MYO18B'
'MYO5B'
'MYO6'
'MYOD1'
'MYOG'
'MYPN'
'N4BP3'
'NAG18'
'NANOG'
'NAPSB'
'NAT8'
'NAT8B'
'NCAN'
'NCF2'
'NCF4'
'NCKAP1L'
'NCOA6'
'NDEL1'
'NEB'
'NEUROG1'
'NFAM1'
'NFE2L3'
'NGFR'
'NHEDC1'
'NKG7'
'NKX2-3'
'NLRC3'
'NME5'
'NNAT'
'NOBOX'
'NOD2'
'NOG'
'NOVA2'
'NPL'
'NR1I2'
'NR2E1'
'NRARP'
'NRN1'
'NRSN1'
'NUDT18'
'NUP62CL'
'OAS1'
'OBP2B'
'OCA2'
'OGDHL'
'OGFRL1'
'OIT3'
'OK/KNS-CL.3 /// TOM1L1'
'OLFM4'
'OLIG3'
'OLR1'
'OR2B3P'
'OR2L13'
'OR4C1P'
'OR7A5'
'OR7C1'
'OR7D2'
'OR8B8'
'OSCAR'
'OSM'
'OTOF'
'OTOR'
'OTP'
'OVOL1'
'OVOL2'
'P11'
'P2RX1'
'P2RX4'
'P2RX5'
'P2RY1'
'P2RY13'
'P2RY14'
'P2RY8'
'PA2G4 /// PA2G4P4'
'PADI1'
'PADI2'
'PAEP'
'PAG1'
'PAGE4'
'PANX3'
'PARVG'
'PATL2'
'PAX7'
'PBOV1'
'PCDH12'
'PCDH24'
'PCDHB7'
'PCDHGA1'
'PDE2A'
'PDGFB'
'PDLIM3'
'PDZK1IP1'
'PECAM1'
'PELI3'
'PF4'
'PF4V1'
'PGDS'
'PHACTR1'
'PHLDB2 /// PLCXD2'
'PHOSPHO1'
'PHOX2B'
'PHYHIP'
'PI3'
'PIGR'
'PIGZ'
'PIK3AP1'
'PIK3CG'
'PIK3R5'
'PILRA'
'PIP'
'PIPOX'
'PITX2'
'PITX3'
'PKDREJ'
'PKP1'
'PLA1A'
'PLA2G1B'
'PLA2G4D'
'PLA2G7'
'PLAC8'
'PLD5'
'PLEK'
'PLEKHA2'
'PLEKHA6'
'PLEKHA7'
'PLIN'
'PLLP'
'PLS1'
'PLXNA2'
'PMP22CD'
'PNLDC1'
'PODXL'
'PON3'
'POU3F2'
'POU3F3'
'POU4F2'
'PP14571'
'PPAPDC3'
'PPBP'
'PPFIA4'
'PPM1H'
'PPP1R16B'
'PPP1R9A'
'PPY'
'PRG2'
'PRKG2'
'PRKXP1'
'PRL'
'PRND'
'PRODH'
'PROM1'
'PROX2'
'PRR18'
'PRRG2'
'PRSS21'
'PRSS36'
'PRSS8'
'PRY /// PRY2'
'PSCDBP'
'PSG2'
'PSG3'
'PSG6'
'PSG9'
'PSKH2'
'PTAFR'
'PTGDS'
'PTPN6'
'PTPRC'
'PTPRJ'
'PVALB'
'PYGM'
'PYGO1'
'RAB11FIP1'
'RAB20'
'RAB25'
'RALYL'
'RAMP1'
'RAPGEF5'
'RAPSN'
'RASAL1'
'RASD1'
'RASGRP3'
'RASL10A'
'RASSF2'
'RBM20'
'RBM24'
'RBM35A'
'RBM47'
'RBP7'
'RCSD1'
'RD3'
'REPS2'
'RFX4'
'RGNEF'
'RGR'
'RGS1'
'RGS22'
'RGS5'
'RGS7BP'
'RGS8'
'RHOXF1'
'RHOXF2 /// RHOXF2B'
'RHPN2'
'RIMBP3 /// RIMBP3B'
'RIMS3'
'RIPK3'
'RNASE1'
'RNASE6'
'RND1'
'RNF144B'
'RNF148'
'RNF165'
'RNF168'
'RNF183'
'RNF8'
'RP1'
'RP1-27O5.1'
'RP11-151A6.2'
'RP13-102H20.1'
'RP13-347D8.3'
'RP6-213H19.1'
'RPH3A'
'RPH3AL'
'RPRML'
'RRAGD'
'RSAD2'
'RSPH1'
'RTN2'
'RTN4R'
'RTP4'
'RUNX3'
'RXFP1'
'RXRG'
'RYR2'
'RYR3'
'S100A1'
'S100A7'
'S100A9'
'SAA1 /// SAA2'
'SAA4'
'SALL3'
'SAMSN1'
'SASH3'
'SCEL'
'SCGB2A1'
'SCGB2A2'
'SCN2A'
'SCN3A'
'SCN4A'
'SCN7A'
'SCN9A'
'SDK1'
'SDR-O'
'SDS'
'SEMA3E'
'SEMA3G'
'SEMA6B'
'SERPINA5'
'SERPINB13'
'SERPINB3'
'SERPINB3 /// SERPINB4'
'SFN'
'SFRP5'
'SGCA'
'SGK2'
'SGSM1'
'SH3BGR'
'SHD'
'SHE'
'SIGLEC1'
'SIGLEC10'
'SIGLEC5'
'SIGLEC7'
'SIGLECP3'
'SILV'
'SIRPB1'
'SIX3'
'SLA'
'SLAMF7'
'SLAMF8'
'SLAMF9'
'SLC10A4'
'SLC11A1'
'SLC15A1'
'SLC15A3'
'SLC16A10'
'SLC22A13'
'SLC22A18AS'
'SLC23A1'
'SLC23A3'
'SLC24A5'
'SLC25A24'
'SLC25A45'
'SLC26A4'
'SLC2A1'
'SLC31A2'
'SLC34A2'
'SLC35C2'
'SLC35F1'
'SLC35F3'
'SLC39A12'
'SLC44A4'
'SLC46A3'
'SLC6A12'
'SLC6A14'
'SLC7A7'
'SLCO2A1'
'SLCO2B1'
'SLFN13'
'SLITRK2'
'SLPI'
'SMCR5'
'SMPD3'
'SMTNL1'
'SMTNL2'
'SNAP91'
'SNCA'
'SNTB1'
'SOD2'
'SORCS1'
'SORCS3'
'SORT1'
'SOX1'
'SOX10'
'SOX18'
'SOX2OT'
'SOX7'
'SOX8'
'SP6'
'SP7'
'SPAG11A /// SPAG11B'
'SPATA16'
'SPI1'
'SPINK1'
'SPINK2'
'SPINT1'
'SPNS2'
'SPRR2C'
'SPRR2G'
'SPRR3'
'SPRR4'
'SPRY3'
'SRD5A2'
'SRGN'
'SRPK3'
'ST14'
'ST6GALNAC1'
'ST6GALNAC2'
'ST7OT1'
'ST8SIA1'
'STAB1'
'STAT4'
'STK31'
'STON2'
'STX11'
'STXBP2'
'SULT1C2'
'SV2B'
'SYK'
'SYN2'
'SYNGR2'
'SYNPO2'
'T'
'TACSTD1'
'TBC1D7'
'TBC1D8'
'TBX21'
'TBXAS1'
'TCF21'
'TCHH'
'TCN1'
'TCP10L'
'TCP11L2'
'TDGF1 /// TDGF3'
'TDH'
'TDO2'
'TDRD6'
'TDRD7'
'TDRD9'
'TEX12'
'TFAP2C'
'TFEC'
'TGFA'
'TGM1'
'THAP9'
'THOC5'
'THSD3'
'TIE1'
'TIMD4'
'TLL2'
'TLR2'
'TLR5'
'TLR7'
'TLR8'
'TM4SF18'
'TM4SF4'
'TM6SF1'
'TMC8'
'TMCC3'
'TMEM139'
'TMEM140'
'TMEM162'
'TMEM169'
'TMEM16E'
'TMEM176A'
'TMEM27'
'TMEM45B'
'TMEM56'
'TMEM71'
'TMEM86A'
'TMIE'
'TMPRSS11E /// TMPRSS11E2'
'TMPRSS4'
'TNF'
'TNFAIP8L2'
'TNFRSF11A'
'TNFRSF14'
'TNFRSF1B'
'TNFSF10'
'TNFSF12 /// TNFSF12-TNFSF13 /// TNFSF13'
'TNFSF13'
'TNNI3K'
'TNNT1'
'TNS4'
'TPD52'
'TPPP3'
'TPRG1'
'TREM2'
'TREML3 /// TREML4'
'TREML4'
'TRIM55'
'TRIM6'
'TRIM63'
'TRIM7'
'TRIM72'
'TRPC2'
'TRYX3'
'TSGA10'
'TSIX'
'TSPAN1'
'TSPAN12'
'TSPAN15'
'TSPAN8'
'TSPYL6'
'TTC9'
'TTR'
'TUBA4A'
'TUBB4'
'TXNIP'
'TYROBP'
'UCN'
'UCP2'
'ULBP1'
'UNQ464'
'UPK1B'
'UPK2'
'UROC1'
'USH1G'
'USP44'
'VAMP8'
'VAV1'
'VAV3'
'VGLL1'
'VGLL2'
'VGLL3'
'VIL1'
'VMO1'
'VNN1'
'VNN2'
'VSIG4'
'VTCN1'
'WAS'
'WDFY4'
'WDR21B'
'WDR88'
'WFDC1'
'WFDC2'
'WNT2B'
'WSCD1'
'XK'
'ZBED2'
'ZBTB12'
'ZIM2'
'ZMYND17'
'ZNF225'
'ZNF238'
'ZNF385B'
'ZNF442'
'ZNF484'
'ZNF488'
'ZNF547'
'ZNF549'
'ZNF566'
'ZNF586'
'ZNF597'
'ZNF606'
'ZNF619'
'ZNF663'
'ZNF681'
'ZNF697'
'ZNF750'
'ZNF778'
'ZNF780A /// ZNF780B'
'ZXDA /// ZXDB'
'ZXDB'
'hCG_1776018'
'hCG_1795091'
'hCG_1811732'
'hCG_1818231'
'hCG_1998957 /// HLA-DQB1 /// HLA-DQB2 /// HLA-DRB1 /// HLA-DRB2 /// HLA-DRB3 /// HLA-DRB4 /// HLA-DRB5 /// LOC100133484 /// LOC100133583 /// LOC100133661 /// LOC100133811 /// LOC730415 /// RNASE2 /// ZNF749'
'hCG_2044152'
'hCG_20857 /// RP11-544M22.4'
'hCG_38480'

## Sheet: N1 CD133 down
'ACCN5'
'ACMSD'
'ACSBG2'
'ACTA1'
'ADRB1'
'AFF3 /// MLL'
'AGR3'
'AKAP3'
'AKR1C4'
'ALOX12B'
'AMELY'
'AMY1A /// AMY1B /// AMY1C /// AMY2A /// AMY2B'
'ANK3'
'ANKHD1'
'ANKRD20A1 /// ANKRD20A2 /// ANKRD20A3 /// ANKRD20A4 /// ANKRD20B /// CCDC29 /// LOC647595 /// LOC728371'
'ANKRD29'
'ANKRD33'
'APOF'
'ARL17 /// ARL17P1'
'ARMC2'
'ARV1'
'ARX'
'ASB5'
'ASPA'
'ATP6V1G3'
'AYP1p1'
'AZU1'
'BCAS1'
'BCL8'
'BEST2'
'BMS1P5'
'C11orf38'
'C14orf176'
'C14orf64'
'C15orf45'
'C15orf5'
'C16orf73'
'C17orf42'
'C1orf104'
'C1orf129'
'C1orf136 /// DISC1'
'C1orf218'
'C1orf41'
'C1orf67'
'C21orf114'
'C2orf39'
'C2orf52'
'C2orf58'
'C2orf59'
'C4orf22'
'C6orf114'
'C6orf134'
'C6orf195'
'C6orf224'
'C6orf35'
'C6orf50'
'C6orf94'
'C8orf34'
'C8orf49'
'C9orf126'
'C9orf33'
'C9orf38'
'CAPN11'
'CAPSL'
'CASC1'
'CASP3'
'CCBE1'
'CCDC122'
'CCDC35'
'CCDC4'
'CCDC87'
'CCR6'
'CD160'
'CD1C'
'CD3E'
'CD5L'
'CD96'
'CEL'
'CHRDL1'
'CIDEA'
'CKMT2'
'CLCA2'
'CLDN2'
'CLUL1'
'CNKSR1'
'COL22A1 /// LOC100134109'
'COX17'
'COX6A2'
'CROCCL2'
'CST2'
'CTGLF6'
'CX3CR1'
'CXCL11'
'CXYorf10'
'CXorf42'
'CYLC2'
'CYP2B6'
'CYP2B6 /// CYP2B7P1'
'CYP2B7P1'
'CYorf14'
'DDEF1IT1'
'DDX19B'
'DDX4'
'DDX43'
'DEPDC4'
'DKFZP686M0199'
'DKFZp686L14188'
'DKFZp761D1918'
'DMRT2'
'DNAH14'
'DNAJB7'
'DOCK3'
'DPY19L2 /// DPY19L2P1 /// DPY19L2P2 /// DPY19L2P4'
'DSC3'
'ECEL1'
'EPS15L2'
'EREG'
'ERP27'
'EXOD1'
'FAHD2A /// FAHD2B /// LOC729234'
'FAM130A2'
'FAM18A'
'FAM46B'
'FAM73B'
'FBN2'
'FBXL3'
'FLJ11827'
'FLJ12331'
'FLJ12334'
'FLJ13744'
'FLJ21075'
'FLJ21272'
'FLJ22639'
'FLJ25917'
'FLJ30838'
'FLJ32252'
'FLJ32955'
'FLJ33297'
'FLJ34521'
'FLJ35776'
'FLJ37644 /// LOC727973'
'FLJ37786'
'FLJ39653'
'FLJ40292'
'FLJ44379'
'FOXD2'
'FOXL2'
'FREM3'
'GABRB1'
'GAFA3'
'GAGE12F /// GAGE12G /// GAGE12I /// GAGE12J /// GAGE7'
'GALNT5'
'GNRH1'
'GPC5'
'GPR171'
'GPR25'
'GRB10'
'GRID1'
'GRIK1'
'GRINL1A'
'GSC'
'GUCY1A2'
'GUSBP1'
'HAND1'
'HBA1 /// HBA2'
'HBG1 /// HBG2'
'HCG27'
'HCRTR2'
'HIST1H2BC /// HIST1H2BE /// HIST1H2BF /// HIST1H2BG /// HIST1H2BI /// HIST1H2BO'
'HIST1H2BG'
'HIST1H2BL'
'HIST1H3D'
'HIST1H4E'
'HNF4G'
'HTN1'
'HYMAI'
'ID2 /// ID2B'
'IFNE1'
'IGFBP7'
'IGH@ /// IGHG1 /// IGHG2 /// IGHM /// IGHV4-31'
'IGK@ /// IGKC'
'IGKC'
'IGSF5'
'IL20RB'
'IL7'
'INSC'
'IRG1'
'ITIH2'
'JAKMIP3'
'KCNG2'
'KCNV2'
'KERA'
'KIAA0484'
'KIAA0492'
'KIAA1772'
'KIF24'
'KISS1R'
'KLRB1'
'KRT222P'
'KRTCAP2'
'KRTDAP'
'LALBA'
'LAMP3'
'LCMT2'
'LCTL'
'LECT1'
'LENG10'
'LMTK3'
'LOC100101118 /// TTTY8'
'LOC100128180'
'LOC100128405'
'LOC100128434'
'LOC100128641'
'LOC100128653'
'LOC100129014'
'LOC100129087 /// WIBG'
'LOC100129406'
'LOC100129455'
'LOC100129482 /// ZNF37B'
'LOC100129633'
'LOC100129907'
'LOC100130070 /// LOC100130775 /// LOC100131787 /// LOC100131905 /// LOC100132291 /// LOC100132488 /// RPS27'
'LOC100130468'
'LOC100130476'
'LOC100130557'
'LOC100130623 /// RP11-160N1.10'
'LOC100130742'
'LOC100131015'
'LOC100131601'
'LOC100131993'
'LOC100132178'
'LOC100132279 /// WTAP'
'LOC100132646 /// LOC653110 /// LOC728449'
'LOC100132686'
'LOC100133229'
'LOC100134053 /// LOC392713 /// LOC441259 /// POLR2J2 /// POLR2J4'
'LOC116349'
'LOC147080'
'LOC151878'
'LOC157503'
'LOC158863'
'LOC200609'
'LOC201651'
'LOC254100'
'LOC254128'
'LOC257396'
'LOC283152'
'LOC283331'
'LOC283588'
'LOC283859'
'LOC283922 /// PDPR'
'LOC284009'
'LOC284017'
'LOC284242'
'LOC284454'
'LOC284702'
'LOC285346'
'LOC285628'
'LOC285708'
'LOC286367'
'LOC339166'
'LOC339685'
'LOC339978'
'LOC340085'
'LOC344595'
'LOC344887'
'LOC360030'
'LOC388076 /// RPS8'
'LOC389073'
'LOC389906'
'LOC401220'
'LOC440348'
'LOC440416'
'LOC440863'
'LOC440864'
'LOC440957'
'LOC441383'
'LOC494558'
'LOC54492'
'LOC554207'
'LOC595101'
'LOC641365'
'LOC642636'
'LOC643224'
'LOC643406'
'LOC643648'
'LOC643923'
'LOC644844'
'LOC645030'
'LOC645323'
'LOC645452'
'LOC646470'
'LOC646626'
'LOC647190'
'LOC647500'
'LOC648232'
'LOC649305'
'LOC653188 /// SMA4'
'LOC727820'
'LOC728473'
'LOC729222 /// PPFIBP1'
'LOC730112'
'LOC730200'
'LOC730961'
'LOC731157'
'LOC731884'
'LOC92270'
'LRRC19'
'LRRC37A /// LRRC37A2'
'LRRC46'
'LYG2'
'MAMLD1'
'MAST4'
'MDH1B'
'MGC15885'
'MGC16384'
'MGC22265'
'MGC24103'
'MGC34800'
'MGP'
'MIRN155'
'MIRN21'
'MNX1'
'MURC'
'MX2'
'MYBPH'
'MYC'
'MYH13'
'MYL1'
'MYOT'
'N4BP2L2'
'NACA /// NACA2 /// NACAP1'
'NBR1'
'NDUFB4'
'NFKB2'
'NOL12'
'NOSTRIN'
'NPY1R'
'NTSR1'
'NUDCD2'
'NUP153'
'OFD1'
'OK/SW-CL.36'
'OK/SW-CL.58'
'OLFM3'
'OSTbeta'
'PAK6'
'PAK7'
'PALM3'
'PCDHGB5'
'PCDHGC3'
'PDE6H'
'PDZD2'
'PITRM1'
'POLR2J2'
'PRO1848'
'PRO2214'
'PRO2852'
'PRO2949'
'PRO2964'
'PSMD5'
'PSMD6'
'PTGDR'
'PTPN13'
'PTTG3'
'PTX3'
'RBM35B'
'RBM46'
'RBMY1A1 /// RBMY1B /// RBMY1C /// RBMY1D /// RBMY1E /// RBMY1F /// RBMY1J /// RBMY3AP'
'REM2'
'RERGL'
'RLN2'
'RNF152'
'RP1-177G6.2'
'RP11-251J8.1'
'RP11-297H3.4'
'RP11-408E5.4'
'RP2'
'RP3-377H14.5'
'RP4-724E16.2'
'RPRM'
'RRH'
'RSPO1'
'RUNDC2B'
'RUNDC3B'
'S100A14'
'SAMD3'
'SCARNA17'
'SCGB3A2'
'SCML4'
'SEC24D'
'SELL'
'SELP'
'SF1'
'SFTPA1 /// SFTPA1B /// SFTPA2 /// SFTPA2B'
'SFTPA2 /// SFTPA2B'
'SFTPH'
'SGIP1'
'SLC14A1'
'SLC15A2'
'SLC16A14'
'SLC19A3'
'SLC1A6'
'SLC35F4'
'SLC6A16'
'SLC6A4'
'SLC7A10'
'SLN'
'SNHG3'
'SNORA72'
'SNX31'
'SPACA1'
'SPRR1B'
'SPTA1'
'STATH'
'STGC3'
'STOML3'
'STT3B'
'STXBP3'
'STYK1'
'SUGT1 /// SUGT1P'
'TAF1L'
'TARP /// TRGC2'
'TAS2R10'
'TAS2R14'
'TBX22'
'TCAM1'
'TCERG1L'
'TCF12'
'TCTEX1D2 /// TM4SF19'
'TERF2'
'TEX11'
'TGFB3'
'TGM5'
'TIGD4'
'TMEM137'
'TMEM206'
'TMEM49'
'TMEM88'
'TNFRSF9'
'TNMD'
'TNNC1'
'TPSG1'
'TRAV8-3'
'TRBC1'
'TRD@'
'TRIM5'
'TRPV6'
'TSGA13'
'TSSK4'
'TTC16'
'TTC29'
'TTC32'
'TYRP1'
'UGT1A1'
'UNQ6228'
'UTS2'
'VIM'
'WDFY2'
'WDR64'
'WDR69'
'WDSOF1'
'WFDC11'
'WHDC1L1 /// WHDC1L2'
'WT1'
'XAGE1 /// XAGE1B /// XAGE1C /// XAGE1D /// XAGE1E'
'ZFP2'
'ZIC5'
'ZNF233'
'ZNF302'
'ZNF364'
'ZNF418'
'ZNF432'
'ZNF570'
'ZNF577'
'ZNF642'
'ZNF720'
'ZNF780A'
'ZNF782'
'ZNF90'
'ZSWIM5'
'ZYG11A'
'hCG_1732469'
'hCG_1776259'
'hCG_1814936'
'hCG_2015435 /// LOC100128554'
'hCG_2015956 /// LOC100127893 /// LOC100131085 /// LOC728380 /// LOC728843 /// RPL7'
'hCG_2025798'

## Sheet: N2 CD133 up
'3.8-1'
'7A5'
'A2BP1'
'AADACL1'
'ABAT'
'ABCA12'
'ABCA13'
'ABCG1'
'ABCG2'
'ABHD9'
'ABP1'
'ACADL'
'ACCN1'
'ACE2'
'ACP5'
'ACSBG1'
'ACSL5'
'ACSM5'
'ADAM28'
'ADAMDEC1'
'ADAMTS16'
'ADH1C'
'ADH7'
'ADORA3'
'ADRB1'
'ADRBK2'
'AGBL2'
'AGR2'
'AGR3'
'AGRP'
'AIF1'
'AIPL1'
'AKAP14'
'ALB'
'ALDH1A1'
'ALDH1A2'
'ALDH3A1'
'ALDH3B2'
'ALDOAP2'
'ALKBH6 /// C19orf46'
'ALOX12P2'
'ALOX15'
'ALOX15B'
'ALOX5'
'ALOX5AP'
'ALPK3'
'ALPP'
'ALS2CL'
'AMBN'
'AMBP'
'AMICA1'
'AMY1A /// AMY1B /// AMY1C /// AMY2A /// AMY2B'
'ANKRD18A'
'ANKRD18B'
'ANKRD20A1 /// ANKRD20A2 /// ANKRD20A3 /// ANKRD20A4 /// C21orf81 /// CCDC29 /// LOC100132733 /// LOC284232 /// LOC391267 /// LOC643187 /// LOC647595 /// LOC653436 /// LOC727770 /// LOC728783'
'ANKRD22'
'ANXA3'
'ANXA8 /// ANXA8L1 /// ANXA8L2'
'ANXA9'
'AOAH'
'AP1M2'
'APBB1IP'
'APOA2'
'APOB'
'APOB48R'
'APOBEC3A'
'APOC1'
'APOC2'
'APOC2 /// APOC4'
'APOE'
'APOH'
'APOL1'
'AQP3'
'AQP4'
'AQP5'
'AQP9'
'ARHGAP25'
'ARHGAP30'
'ARHGAP8 /// LOC553158 /// PRR5'
'ARHGAP9'
'ARMC3'
'ARP11'
'ARR3'
'ARRB2'
'ARRDC4'
'ARX'
'ASCL1'
'ASMT'
'ASPA'
'ASRGL1'
'ATAD4'
'ATCAY'
'ATP10B'
'ATP1B2'
'ATP6V0A4'
'ATP6V0D2'
'ATP6V1C2'
'ATP6V1G3'
'ATP8B4'
'AZGP1'
'AZGP1 /// LOC646282'
'B3GAT1'
'B3GAT2'
'B3GNT3'
'B3GNT7'
'BAIAP2L1 /// LOC100128461'
'BATF'
'BATF2'
'BCO2'
'BHLHB5'
'BIK'
'BLNK'
'BSN'
'BSPRY'
'BTG2'
'BTK'
'BZRAP1'
'C10orf11'
'C10orf116'
'C10orf128'
'C10orf51'
'C10orf54'
'C10orf63'
'C10orf64 /// WDFY4'
'C10orf65'
'C11orf16'
'C11orf17 /// NUAK2'
'C11orf45'
'C11orf52'
'C12orf34'
'C12orf59'
'C13orf26'
'C13orf30'
'C14orf162'
'C14orf176'
'C14orf181'
'C14orf23'
'C15orf27'
'C15orf48'
'C15orf56'
'C16orf54 /// hCG_1644884'
'C17orf50'
'C18orf20'
'C18orf51'
'C18orf56'
'C19orf21'
'C19orf33'
'C1QA'
'C1QB'
'C1QC'
'C1QL1'
'C1QTNF3'
'C1orf106'
'C1orf115'
'C1orf116'
'C1orf145'
'C1orf162'
'C1orf172'
'C1orf183'
'C1orf192'
'C1orf194'
'C1orf210'
'C1orf38'
'C1orf61'
'C1orf87'
'C1orf88'
'C1orf92'
'C2'
'C20orf114'
'C20orf186'
'C20orf70'
'C20orf85'
'C21orf105'
'C21orf121'
'C21orf128'
'C21orf96'
'C2orf15'
'C2orf39'
'C2orf54'
'C3'
'C3orf15'
'C3orf16'
'C3orf25'
'C4orf19'
'C4orf22'
'C4orf26'
'C5AR1'
'C5orf20 /// TIFAB'
'C5orf39'
'C6orf112'
'C6orf155'
'C6orf223'
'C6orf224'
'C6orf60'
'C6orf99 /// LOC100130967'
'C7orf16'
'C7orf29'
'C7orf33'
'C7orf57'
'C8orf47'
'C9orf144 /// LOC259308 /// RP11-251H13.2'
'C9orf152'
'C9orf165'
'C9orf18'
'C9orf24'
'C9orf33'
'C9orf58'
'C9orf61'
'C9orf70'
'C9orf71'
'CA14'
'CA2'
'CACNA2D4'
'CADM2'
'CALB1'
'CALCR'
'CAMK2B'
'CAP2'
'CAPN14'
'CAPSL'
'CARD9'
'CASP5'
'CBLN1'
'CCDC114'
'CCDC120'
'CCDC135'
'CCDC141'
'CCDC146'
'CCDC19'
'CCDC39'
'CCDC60'
'CCDC64B'
'CCDC67'
'CCKAR'
'CCL13'
'CCL17'
'CCL18'
'CCL23'
'CCL28'
'CCL3 /// CCL3L1 /// CCL3L3 /// LOC728830'
'CCL4'
'CCL8'
'CCNO'
'CCR1'
'CCR5 /// LOC727797'
'CCR6'
'CCRL2 /// LOC727811'
'CD14'
'CD163'
'CD180'
'CD1C'
'CD226'
'CD244'
'CD28'
'CD300A'
'CD300C'
'CD300LB'
'CD300LF'
'CD33'
'CD36'
'CD37'
'CD38'
'CD40LG'
'CD48'
'CD52'
'CD72'
'CD74'
'CD83'
'CD84'
'CD86'
'CDA'
'CDC20B'
'CDH1'
'CDH15'
'CDS1'
'CEACAM5'
'CEACAM6'
'CECR2'
'CELSR2'
'CENTA2'
'CES1'
'CES7'
'CGA'
'CGN'
'CHD7'
'CHI3L2'
'CHIT1'
'CHL1'
'CHMP4C'
'CHRNA1'
'CHRND'
'CHST9'
'CITED1'
'CKB'
'CKMT1A /// CKMT1B /// LOC100133623'
'CKMT2'
'CLCA1'
'CLDN1'
'CLDN23'
'CLDN3'
'CLDN6'
'CLDN7'
'CLDN9 /// LOC100134406'
'CLEC10A'
'CLEC12A /// CLEC12B'
'CLEC4E'
'CLEC5A'
'CLECL1'
'CLIC3'
'CLIC5'
'CLIC6'
'CLLU1'
'CLUL1'
'CMAH'
'CMTM2'
'CNGA1'
'CNNM1'
'CNPY1'
'CNR1'
'CNTN2'
'COBL'
'COL2A1'
'COL9A2'
'CORO2A'
'CP'
'CPA5'
'CPM'
'CPNE5'
'CPVL'
'CR1'
'CR1 /// CR1L'
'CR1L'
'CRB1'
'CRB2'
'CRH'
'CRIP3'
'CRYAA'
'CSF1R'
'CSF2RA /// LOC100133516'
'CSF2RB'
'CSF3R'
'CSH1'
'CSH1 /// CSH2 /// CSHL1 /// GH1 /// GH2'
'CSH1 /// CSH2 /// FCHO2 /// GH1'
'CSH1 /// CSH2 /// GH1'
'CSH2'
'CSHL1'
'CSPG5'
'CST6'
'CSTA'
'CTA-221G9.4 /// LOC100131004'
'CTD-2267G17.3 /// XAGE2'
'CTNND2'
'CTRL'
'CTSH'
'CTSS'
'CUGBP2'
'CUX2'
'CX3CR1'
'CXADRP1'
'CXCL16'
'CXCL17'
'CXCR4'
'CXorf30'
'CYP26A1'
'CYP2A13'
'CYP2A6'
'CYP2B6'
'CYP2B6 /// CYP2B7P1'
'CYP2B7P1'
'CYP2F1'
'CYP2S1'
'CYP4B1'
'CYP4F11'
'CYP4F12'
'CYP4F2 /// CYP4F3'
'CYP4F3'
'D4S234E'
'DACT2'
'DAPK1'
'DAPL1'
'DAPP1'
'DEFB1'
'DEFB4'
'DENND1C'
'DENND2D'
'DHDH'
'DHH'
'DHRS9'
'DIRAS2'
'DKFZP434L187'
'DKFZP564O0823'
'DKFZP761N09121'
'DLEC1'
'DLG2'
'DLL4'
'DMKN'
'DMRT3'
'DMRTA2'
'DMXL2'
'DNAH9'
'DNAI1'
'DNAI2'
'DNAJC5B'
'DNHD2'
'DOCK8'
'DOK2'
'DOK7'
'DPEP2'
'DPP6'
'DPY19L2 /// DPY19L2P1 /// DPY19L2P2 /// DPY19L2P4'
'DPYS'
'DPYSL5'
'DQX1'
'DSCR8'
'DSG1'
'DSP'
'DUOX2'
'DUSP13'
'DUSP27'
'DYDC2'
'DYNLRB2'
'EBI2'
'EDN1'
'EDN2'
'EFCAB3 /// LOC100133744'
'EFHB'
'EHF'
'ELAVL3'
'ELAVL4'
'ELF3'
'ELF5'
'ELOVL7'
'EMR1'
'EN2'
'ENPP3'
'ENPP4'
'ENPP5'
'EOMES'
'EPN3'
'EPPK1'
'EPS8L1'
'EPS8L2'
'ERC2'
'ERMN'
'ESAM'
'EVI2B'
'EVPL'
'EXOD1'
'EZR'
'F11R'
'F2RL3'
'FA2H'
'FAAH2'
'FABP4'
'FABP7'
'FAIM3'
'FAM107A'
'FAM110C'
'FAM113B'
'FAM123A'
'FAM133B /// LOC728153 /// LOC728408'
'FAM153A /// FAM153B /// FAM153C'
'FAM3B'
'FAM3D'
'FAM46B'
'FAM70A'
'FAM71A'
'FAM71F2'
'FAM75A1 /// FAM75A2 /// FAM75A3 /// FAM75A4 /// FAM75A5 /// FAM75A6 /// FAM75A7'
'FAM81B'
'FAM83E'
'FAM83H'
'FBN3'
'FBP1'
'FBP2'
'FBXL17 /// LOC100130089'
'FCER1G'
'FCGBP /// LOC100133944'
'FCGR1A'
'FCGR1B'
'FCGR2B'
'FCGR2C'
'FCGR3A /// FCGR3B'
'FCN3'
'FEZF2'
'FGD3'
'FGF20'
'FGF9'
'FGFBP1'
'FGG'
'FGL1'
'FGR'
'FHDC1'
'FIT1'
'FLJ11996'
'FLJ13744'
'FLJ16734'
'FLJ20160'
'FLJ20464'
'FLJ25694 /// LOC100128202'
'FLJ30428'
'FLJ30672'
'FLJ32252'
'FLJ32255'
'FLJ36665'
'FLJ38379'
'FLJ38717'
'FLJ40298'
'FLJ43859 /// FLJ46321'
'FLJ44379'
'FLJ44451 /// IDS'
'FLJ44796'
'FLJ45244'
'FLJ45513'
'FLJ46266'
'FLRT1'
'FNDC5'
'FOLR2'
'FOXG1'
'FOXJ1'
'FPR2'
'FPR3'
'FRG1B'
'FRK'
'FRMPD1'
'FUCA1'
'FUT1'
'FUT3'
'FUT9'
'FXYD2'
'FXYD3'
'FZD5'
'GABBR1 /// UBD'
'GABRP'
'GAD1'
'GALNT3'
'GALNT6'
'GBA3'
'GC'
'GCHFR'
'GCM1'
'GCNT2'
'GCNT3'
'GDA'
'GDPD2'
'GFAP'
'GFRA3'
'GGT6'
'GH2'
'GIMAP2'
'GIMAP4'
'GIMAP6'
'GIMAP7'
'GJB3'
'GKAP1'
'GLULD1'
'GM2A'
'GMFG'
'GNA15'
'GNAO1'
'GNAZ'
'GNG3'
'GNGT2'
'GOLT1A'
'GPM6A'
'GPR109B'
'GPR110'
'GPR115'
'GPR123'
'GPR132'
'GPR160'
'GPR34'
'GPR35'
'GPR56'
'GPR6'
'GPR65'
'GPR77'
'GPR84'
'GPR87'
'GPR88'
'GPRC5A'
'GPRIN3'
'GPX2'
'GPX3'
'GRAMD2'
'GRHL1'
'GRHL2'
'GRHL3'
'GRIA1'
'GRIA2'
'GTSF1'
'HABP2'
'HAR1A'
'HAVCR2'
'HCG4'
'HCK'
'HCLS1'
'HCP5'
'HCST'
'HEATR4'
'HES6'
'HESX1'
'HGD /// LOC100132552'
'HIST1H1C'
'HIST1H2BC /// HIST1H2BE /// HIST1H2BF /// HIST1H2BG /// HIST1H2BI /// HIST1H2BO'
'HIST1H3D'
'HK3'
'HKDC1'
'HLA-DMA'
'HLA-DMB'
'HLA-DPA1'
'HLA-DPB2'
'HLA-DQA1'
'HLA-DQA1 /// HLA-DQA2'
'HLA-DQB1'
'HLA-DRA'
'HLA-DRB1'
'HLA-DRB6'
'HLA-J'
'HMP19'
'HNF1B'
'HOMEZ'
'HOOK1'
'HOXB7'
'HOXB8'
'HOXC10'
'HPGD'
'HPN'
'HPSE'
'HRASLS3'
'HS3ST2'
'HSD17B2'
'HSPA6'
'HTN1'
'HTN3'
'HTR2C'
'HTRA4'
'HYAL1'
'HYDIN /// HYDIN2 /// LOC100133820'
'ICA1'
'IFRG15 /// TOR1AIP2'
'IGFBPL1'
'IGFL1'
'IGHG1 /// LOC642131'
'IGL@ /// IGLV1-36 /// IGLV1-44 /// IL8'
'IGLV1-44'
'IGSF11'
'IGSF6'
'IHPK3'
'IL10RA'
'IL18'
'IL1F5'
'IL1R2'
'IL1RN'
'IL2RG'
'IL4I1'
'ILDR1'
'INDO'
'INSM1'
'INSM2'
'IQUB'
'IRF5'
'IRF6'
'IRF8'
'ISL1'
'ISLR2'
'ITGA7'
'ITGAL'
'ITGB2'
'ITGB6'
'ITGB7'
'ITPK1 /// LOC100130685'
'JSRP1'
'JUP'
'KAP2.1B /// KRTAP2-1 /// KRTAP2-4 /// LOC644350 /// LOC728285 /// LOC728934 /// LOC730755'
'KCNA5'
'KCNB1'
'KCNE1'
'KCNG4'
'KCNH2'
'KCNH8'
'KCNJ10'
'KCNJ13'
'KCNJ16'
'KCNK17'
'KCNK5'
'KCNK6'
'KCNN3'
'KCNN3 /// LOC100133958'
'KCNQ2'
'KCNS3'
'KCNV2'
'KIAA0087'
'KIAA0319'
'KIAA0484'
'KIAA1244'
'KIAA1543'
'KIAA1648'
'KIAA1804'
'KIAA1853'
'KIAA1975'
'KIAA2022'
'KIF21A'
'KIF21B'
'KISS1R'
'KLF1'
'KLHDC8A'
'KLHL10'
'KLHL6'
'KLK10'
'KLK11'
'KLK6'
'KLK7'
'KMO'
'KRT13'
'KRT14'
'KRT17'
'KRT18'
'KRT19'
'KRT23'
'KRT31'
'KRT33A'
'KRT36'
'KRT38'
'KRT4'
'KRT40 /// LOC728760'
'KRT6A'
'KRT6A /// KRT6B /// KRT6C'
'KRT6B'
'KRT7'
'KRT8'
'KRT80'
'KRT84'
'KRTAP1-1 /// LOC728946'
'KRTCAP3'
'KYNU'
'L1CAM'
'LAIR1'
'LAMB3'
'LAPTM5'
'LCN12'
'LCN2'
'LCN6'
'LCP1'
'LECT1'
'LEFTY1'
'LEFTY2'
'LEMD1'
'LEP'
'LGALS14'
'LGALS9'
'LGI1'
'LHX2'
'LILRA1'
'LILRA2'
'LILRA3'
'LILRA6'
'LILRA6 /// LILRB3'
'LILRB1'
'LILRB2'
'LILRB3'
'LILRB4'
'LILRB5'
'LIMS3'
'LIPC'
'LIPH'
'LIX1'
'LLGL2'
'LMO3'
'LMOD3'
'LOC100128405'
'LOC100128434'
'LOC100128718'
'LOC100128918'
'LOC100129006'
'LOC100129500'
'LOC100129597'
'LOC100129633'
'LOC100129762 /// PRUNE2'
'LOC100130155'
'LOC100130232'
'LOC100130414 /// SPINT2'
'LOC100130502'
'LOC100130544'
'LOC100130740'
'LOC100130742'
'LOC100130894'
'LOC100131176'
'LOC100131283'
'LOC100131303'
'LOC100131317 /// POU4F1'
'LOC100131345'
'LOC100131480'
'LOC100131683'
'LOC100131701'
'LOC100131904'
'LOC100131928'
'LOC100132207'
'LOC100132646 /// LOC653110 /// LOC728449'
'LOC100132832 /// LOC392713 /// LOC441259 /// LOC730313 /// LOC730323 /// PMS2 /// PMS2L1 /// PMS2L2 /// PMS2L3 /// PMS2L5'
'LOC100132894'
'LOC100132977'
'LOC100133019'
'LOC100133864 /// NOMO1 /// NOMO2 /// NOMO3'
'LOC100133899'
'LOC100133945 /// UCA1'
'LOC100134440 /// PGBD5'
'LOC100144415'
'LOC121838'
'LOC124220'
'LOC130576'
'LOC134121'
'LOC144481'
'LOC147080'
'LOC151438'
'LOC153469'
'LOC157503'
'LOC157627'
'LOC158301'
'LOC158830'
'LOC197350'
'LOC200609'
'LOC219688'
'LOC220729 /// SDHALP1 /// SDHALP2'
'LOC254028'
'LOC254559'
'LOC257407'
'LOC283050'
'LOC283404'
'LOC283692'
'LOC283755'
'LOC284422'
'LOC284530'
'LOC284950'
'LOC284998'
'LOC285095'
'LOC285556'
'LOC285628'
'LOC285735'
'LOC285878 /// VSTM2A'
'LOC286382'
'LOC338651'
'LOC339240'
'LOC339778'
'LOC348174 /// MGC34761'
'LOC348761'
'LOC388503'
'LOC389073'
'LOC389895'
'LOC400548'
'LOC400796'
'LOC439949'
'LOC440087'
'LOC440149'
'LOC440335'
'LOC440498'
'LOC441208'
'LOC441453'
'LOC51252'
'LOC51336'
'LOC541469'
'LOC55908'
'LOC641808 /// MGC35361'
'LOC642103 /// MGAM'
'LOC643008'
'LOC643037'
'LOC643187'
'LOC644852'
'LOC645323'
'LOC645478'
'LOC645638'
'LOC646482'
'LOC646736'
'LOC646934'
'LOC647109'
'LOC648556'
'LOC648987'
'LOC648998 /// NCF1 /// NCF1B /// NCF1C'
'LOC652755 /// NAIP'
'LOC654780'
'LOC727731'
'LOC728052'
'LOC728194 /// RSPH10B'
'LOC728196'
'LOC729355 /// TP53TG3'
'LOC729652'
'LOC729870'
'LOC730961'
'LOC731223'
'LOC732087'
'LOC90408'
'LOC90520'
'LPAR4'
'LPAR5'
'LPL'
'LRG1'
'LRP2'
'LRRC25'
'LRRC3B'
'LRRC46'
'LRRC55'
'LST1'
'LTA'
'LY75'
'LY86'
'LYN'
'LYPD5'
'LYVE1'
'LYZ'
'MAL'
'MAL2'
'MAMDC2'
'MANEAL'
'MAOA'
'MAP3K9'
'MAP7'
'MAPK13'
'MARCH10'
'MARVELD2'
'MARVELD3'
'MAT1A'
'MB'
'MBL1P1'
'MEGF11'
'MEPE'
'METTL7B'
'MFI2'
'MGAT4A'
'MGC12488'
'MGC15885'
'MGC2889'
'MGC4473'
'MGC45438'
'MGC59937'
'MLC1'
'MMP12'
'MMP7'
'MOSC1'
'MPEG1'
'MPP1'
'MPPED2'
'MRC1 /// MRC1L1'
'MS4A14'
'MS4A4A'
'MS4A5'
'MS4A6E'
'MS4A7'
'MS4A8B'
'MSLN'
'MSMB'
'MSR1'
'MSTN'
'MTL5'
'MTTP'
'MUC1'
'MUC15'
'MUC16'
'MUC20'
'MUC4'
'MUCL1'
'MUSTN1 /// TMEM110'
'MYCL1'
'MYCNOS'
'MYH14'
'MYH6'
'MYLC2PL'
'MYO1F'
'MYO5C'
'MYOD1'
'MYRIP'
'MYT1'
'N4BP3'
'NANOG'
'NAP5'
'NAPSB'
'NCAN'
'NCF2'
'NCF4'
'NCKAP1L'
'NEB'
'NEUROD1'
'NEUROD2'
'NEUROD6'
'NFAM1'
'NGFR'
'NHLH1'
'NKAIN1'
'NKAIN4'
'NLRP12'
'NLRP7'
'NMU'
'NOD2'
'NOG'
'NPL'
'NPY'
'NPY1R'
'NR1H3'
'NR2E1'
'NSUN7'
'NXPH1'
'OCLN'
'OGFRL1'
'OLFM3'
'OLR1'
'OMG'
'ONECUT1'
'ONECUT2'
'OR3A3'
'OR52D1'
'OR7D2'
'OSBPL3'
'OSCAR'
'OSTalpha'
'OTOF'
'OTOR'
'OTX2'
'OVOL2'
'P11'
'P2RX1'
'P2RX7'
'P2RY2'
'P53AIP1'
'P704P'
'PADI1'
'PAEP'
'PAG1'
'PAK6'
'PARVG'
'PAX2'
'PAX6'
'PAX7'
'PCDH21'
'PCDH24'
'PCDH8'
'PCDHGA8'
'PCP4L1'
'PDC'
'PDE1C'
'PDE6H'
'PDGFA'
'PDIA2'
'PDLIM3'
'PDZK1IP1'
'PDZRN4'
'PFKFB1'
'PGDS'
'PGM5P1'
'PHOSPHO1'
'PHOX2B'
'PI3'
'PIK3AP1'
'PIK3R5'
'PILRA'
'PIP'
'PIP5K1B'
'PIPOX'
'PITX3'
'PKD2L1'
'PLA1A'
'PLA2G10'
'PLA2G3'
'PLA2G7'
'PLAC1'
'PLAC8'
'PLD5'
'PLEK'
'PLEKHA2'
'PLEKHA6'
'PLEKHA7'
'PLEKHB1'
'PLEKHG6'
'PLLP'
'PLS1'
'PLUNC'
'PMFBP1'
'PMP2'
'PMS2L5'
'PODXL'
'POF1B'
'POL3S /// VKORC1'
'PON3'
'POU3F2'
'POU3F4'
'PP14571'
'PP9284 /// TMPRSS2'
'PPBP'
'PPM1E'
'PPP1R16B'
'PPP1R9A'
'PPY'
'PRAM1'
'PRAP1'
'PRDM7'
'PRIMA1'
'PRL'
'PRODH'
'PROL1'
'PROM1'
'PROM2'
'PRPH'
'PRR15'
'PRR18'
'PRRG2'
'PRRG4'
'PRSS1'
'PRSS16'
'PRSS8'
'PSCA'
'PSCDBP'
'PSG2'
'PSG4'
'PSG5'
'PSTPIP1'
'PTAFR'
'PTCHD2'
'PTK2B'
'PTK6'
'PTPN6'
'PTPN7'
'PTPRC'
'PTPRO'
'PTPRZ1'
'PTTG3'
'PVRL4'
'RAB11FIP1'
'RAB11FIP4'
'RAB25'
'RAB3C'
'RAB40A'
'RANBP2 /// RGPD1 /// RGPD2 /// RGPD3 /// RGPD4 /// RGPD5 /// RGPD6 /// RGPD7 /// RGPD8'
'RAPGEF4'
'RAPSN'
'RASD1'
'RASGEF1B'
'RASGRP1'
'RBM20'
'RBM24'
'RBM35A'
'RBM35B'
'RBM47'
'RCSD1'
'RCVRN'
'RD3'
'RDHE2'
'RELN'
'REN'
'RENBP'
'RFX4'
'RGL3'
'RGS18'
'RGS7BP'
'RHPN2'
'RIBC2'
'RIMBP3 /// RIMBP3B'
'RIPK3'
'RLBP1'
'RLBP1L1'
'RLN1'
'RMST'
'RNASE6'
'RNF144B'
'RNF180'
'RNF39'
'RNFT2'
'ROPN1L'
'RPE65'
'RPESP'
'RPH3A'
'RPRML'
'RSHL3'
'RSPH1'
'RTN1'
'RTN4R'
'RTP4'
'RUNDC2A'
'RXFP1'
'RXRG'
'RYR3'
'S100A1'
'S100A14'
'S100A9'
'S100P'
'SAA1 /// SAA2'
'SAA4'
'SALL3'
'SAMD12'
'SASH3'
'SBK1'
'SCARNA2'
'SCEL'
'SCG3'
'SCGB1A1'
'SCGB2A1'
'SCIN'
'SCN1A'
'SCN3A'
'SCN3B'
'SCN9A'
'SCNN1B'
'SDS'
'SELPLG'
'SEMA3G'
'SEMA5B'
'SEMA6B'
'SEPT3'
'SERPINA1'
'SERPINA6'
'SERPINB2'
'SERPINB3'
'SERPINB3 /// SERPINB4'
'SEZ6L'
'SFN'
'SFTPH'
'SGCA'
'SGPP2'
'SH2D3A'
'SHD'
'SIGLEC1'
'SIGLEC10'
'SIGLEC5'
'SIGLEC7'
'SIGLEC9'
'SIGLECP3'
'SIRPB2'
'SIX3'
'SKAP1'
'SLA'
'SLAIN1'
'SLAMF6'
'SLAMF7'
'SLAMF8'
'SLAMF9'
'SLC10A4'
'SLC11A1'
'SLC15A1'
'SLC15A2'
'SLC15A3'
'SLC16A10'
'SLC17A6'
'SLC17A8'
'SLC18A1'
'SLC27A2'
'SLC29A1'
'SLC2A5'
'SLC34A2'
'SLC35F1'
'SLC37A2'
'SLC38A11'
'SLC39A12'
'SLC44A4'
'SLC46A2'
'SLC6A12'
'SLC6A14'
'SLC6A20'
'SLC7A7'
'SLC9A3R1'
'SLCO2A1'
'SLCO2B1'
'SLCO5A1'
'SLPI'
'SMPDL3B'
'SNX10'
'SOD2'
'SORL1'
'SORT1'
'SOST'
'SOX1'
'SOX17'
'SOX2'
'SOX2OT'
'SOX3'
'SOX8'
'SP8'
'SPAG17'
'SPAG6'
'SPATA17'
'SPATA4'
'SPI1'
'SPINK5'
'SPINT1'
'SPNS2'
'SPRR1B'
'SPRR2B'
'SPRR2G'
'SPRR3'
'SQRDL'
'SRD5A2'
'SST'
'ST14'
'ST6GALNAC1'
'ST6GALNAC2'
'ST8SIA3'
'STAB1'
'STAP2'
'STAT4'
'STEAP4'
'STK31'
'STMN2'
'STMN4'
'STOML3'
'STOX1'
'STRC'
'STX11'
'STX19'
'STYK1'
'SUNC1'
'SVOPL'
'SYK'
'SYNGR2'
'SYNPR'
'TAC3'
'TACR3'
'TACSTD1'
'TACSTD2'
'TBC1D10C'
'TBC1D2'
'TBC1D26 /// ZNF286A'
'TBC1D28'
'TCEAL2'
'TCHH'
'TCN1'
'TDGF1 /// TDGF3'
'TDH'
'TDRD6'
'TEKT1'
'TEKT2'
'TFCP2L1'
'TFEC'
'TGFA'
'THSD3'
'TIMD4'
'TJP3'
'TKTL1'
'TLR2'
'TLR7'
'TLR8'
'TM4SF18'
'TM4SF4'
'TMC4'
'TMEM125'
'TMEM137'
'TMEM139'
'TMEM140'
'TMEM149'
'TMEM163'
'TMEM16E'
'TMEM16J'
'TMEM176A'
'TMEM31'
'TMEM40'
'TMEM45B'
'TMEM56'
'TMEM63C'
'TMEM71'
'TMOD2'
'TMPRSS11E /// TMPRSS11E2'
'TMPRSS3'
'TMPRSS4'
'TMTC1'
'TNF'
'TNFAIP8L2'
'TNFRSF10C'
'TNFRSF11A'
'TNFRSF1B'
'TNFSF12 /// TNFSF12-TNFSF13 /// TNFSF13'
'TNFSF13'
'TNFSF13B'
'TNFSF8'
'TNK1'
'TNNT1'
'TNS4'
'TOX3'
'TPD52'
'TPPP'
'TPPP3'
'TRAV20'
'TREM1'
'TREM2'
'TRIM29'
'TRIM55'
'TRIM72'
'TRPM2'
'TSGA10'
'TSPAN1'
'TSPAN12'
'TSPAN15'
'TSPAN32'
'TSPAN33'
'TTC21B'
'TTLL2'
'TTR'
'TTTY11'
'TTTY4 /// TTTY4B /// TTTY4C'
'TTYH1'
'TUBA4B'
'TUBB4'
'TXNDC6'
'TYROBP'
'UBXD3'
'UCP2'
'UGT1A1 /// UGT1A10 /// UGT1A3 /// UGT1A4 /// UGT1A5 /// UGT1A6 /// UGT1A7 /// UGT1A8 /// UGT1A9'
'UGT1A1 /// UGT1A10 /// UGT1A4 /// UGT1A6 /// UGT1A8 /// UGT1A9'
'UGT2A1 /// UGT2A2'
'UGT2B28'
'UGT8'
'UNC5CL'
'UPK1B'
'UPK2'
'USP43'
'VAMP8'
'VAV1'
'VENTX'
'VGLL1'
'VGLL2'
'VIP'
'VMO1'
'VNN1'
'VNN2'
'VSIG4'
'VTCN1'
'VTN'
'WAS'
'WBP2NL'
'WDR16'
'WDR69'
'WFDC1'
'WFDC2'
'WNT7A'
'WSCD1'
'XIST'
'XKR4'
'ZBBX'
'ZBED2'
'ZFP57'
'ZIM2'
'ZMYND10'
'ZMYND15'
'ZMYND17'
'ZNF385C'
'ZNF409'
'ZNF442'
'ZNF485'
'ZNF663'
'ZNF750'
'ZNF763'
'ZSWIM4'
'ZYG11A'
'hCG_1776018'
'hCG_1815504'
'hCG_1998957 /// HLA-DQB1 /// HLA-DQB2 /// HLA-DRB1 /// HLA-DRB2 /// HLA-DRB3 /// HLA-DRB4 /// HLA-DRB5 /// LOC100133484 /// LOC100133583 /// LOC100133661 /// LOC100133811 /// LOC730415 /// LOC731718 /// RNASE2 /// ZNF749'
'hCG_1998957 /// HLA-DQB1 /// HLA-DQB2 /// HLA-DRB1 /// HLA-DRB2 /// HLA-DRB3 /// HLA-DRB4 /// HLA-DRB5 /// LOC100133484 /// LOC100133583 /// LOC100133661 /// LOC100133811 /// LOC730415 /// RNASE2 /// ZNF749'
'hCG_20857 /// RP11-544M22.4'
'tcag7.1314'

## Sheet: N2 CD133 down
'AADAT'
'ABCA6'
'ABCA9'
'ABCB4'
'ABCB9'
'ABL1'
'ACAD11 /// NPHP3'
'ACAT1'
'ACE'
'ACN9'
'ACO1'
'ACTG2'
'ACTL6A'
'ADAM12'
'ADAM32'
'ADAM33'
'ADAMTS1'
'ADAMTS12'
'ADAMTS14'
'ADAMTS18'
'ADAMTS19'
'ADAMTS2'
'ADAMTS3'
'ADAMTS4'
'ADAMTS5'
'ADAMTSL1'
'ADCY4'
'ADCYAP1R1'
'ADD3'
'ADH5'
'ADPRHL1'
'AEBP2'
'AFAP1'
'AFP'
'AGPAT4'
'AHNAK'
'AHRR /// PDCD6'
'AIM2'
'AK5'
'AKAP12'
'AKAP2 /// PALM2 /// PALM2-AKAP2'
'AKR7A3'
'ALDH18A1'
'ALDH1L2'
'ALG13 /// CXorf45'
'ALG8'
'ALK'
'ALKBH1'
'ALKBH4'
'ALKBH8'
'ALPL'
'ALS2CR10'
'ALS2CR4'
'ALX1'
'ALX3'
'AMACR /// C1QTNF3'
'AMOTL1'
'AMPD1'
'AMPD2'
'AMPH'
'ANAPC13'
'ANGPT1'
'ANGPT2'
'ANGPTL1'
'ANGPTL2'
'ANKIB1'
'ANKRD29'
'ANKRD34A'
'ANKRD42'
'ANKRD7'
'ANTXR2'
'ANXA10'
'APBA1'
'APCDD1L'
'APOBEC3B'
'APOL3'
'APOLD1'
'APPL2'
'ARAF'
'AREG /// LOC727738'
'ARHGAP11A'
'ARHGAP20'
'ARHGAP24'
'ARHGAP28'
'ARL1'
'ARL13B'
'ARL5B'
'ARL6'
'ARMCX2'
'ARSE'
'ARSJ'
'ARV1'
'ASAM'
'ASB9'
'ASCL3'
'ASIP'
'ASPH'
'ASPN'
'ASTN2'
'ATAD1'
'ATAD2B'
'ATAD5'
'ATG3'
'ATG7'
'ATL3'
'ATOH1'
'ATP8A2'
'AVEN'
'AVPR1B'
'AXL'
'AYP1p1'
'AZU1'
'B3GALNT1'
'B3GALT6'
'B3GALTL'
'B4GALT2'
'B4GALT6'
'BAALC'
'BACE1'
'BACH2'
'BAG2'
'BAG4'
'BBS7'
'BCL2L12'
'BDNF'
'BEGAIN'
'BFAR'
'BGN'
'BHLHB4'
'BHMT2'
'BICC1'
'BIRC2'
'BMP2'
'BMP5'
'BMPER'
'BNC1'
'BNC2'
'BPI'
'BRCA2'
'BTBD11'
'BTBD16'
'BTBD6'
'BTF3L2'
'BTN3A2 /// BTN3A3'
'BTN3A3'
'C10orf114'
'C10orf122'
'C10orf140'
'C10orf31'
'C10orf68'
'C10orf72'
'C10orf84'
'C10orf97'
'C11orf24'
'C11orf40'
'C11orf41'
'C11orf53'
'C11orf58'
'C11orf63'
'C11orf65'
'C11orf68'
'C12orf23'
'C12orf55'
'C12orf61'
'C13orf16'
'C13orf28'
'C14orf104'
'C14orf126'
'C14orf37'
'C14orf39'
'C14orf70'
'C14orf86'
'C16orf72'
'C16orf75'
'C17orf46'
'C17orf51'
'C17orf89'
'C18orf24'
'C18orf34'
'C18orf37'
'C1D'
'C1GALT1'
'C1QTNF2'
'C1QTNF6'
'C1QTNF7'
'C1R'
'C1RL'
'C1orf101'
'C1orf103'
'C1orf124'
'C1orf176'
'C1orf190'
'C1orf204 /// VSIG8'
'C1orf216'
'C1orf222'
'C1orf49'
'C1orf54'
'C1orf62'
'C1orf64'
'C1orf67 /// DNAH14 /// RP11-328N1.1'
'C1orf74'
'C1orf78'
'C1orf78 /// LOC100133999'
'C1orf84 /// KIAA0467'
'C1orf94'
'C1orf98'
'C20orf103'
'C20orf20'
'C20orf56'
'C21orf130'
'C21orf42'
'C21orf57'
'C21orf82'
'C22orf26'
'C2CD2'
'C2orf27'
'C2orf40'
'C2orf47'
'C2orf52'
'C2orf58'
'C3orf14'
'C3orf18'
'C3orf27'
'C3orf32'
'C3orf34'
'C3orf51'
'C3orf52'
'C3orf54'
'C3orf55'
'C4orf27'
'C4orf31'
'C4orf34'
'C4orf7'
'C5orf36'
'C6orf105'
'C6orf120'
'C6orf122'
'C6orf123 /// LOC100133056'
'C6orf124 /// LOC729439'
'C6orf142'
'C6orf153'
'C6orf154'
'C6orf164'
'C6orf173'
'C6orf174 /// KIAA0408'
'C6orf189'
'C6orf195'
'C6orf35'
'C6orf65'
'C7'
'C8orf22'
'C8orf31'
'C8orf32'
'C8orf34'
'C8orf39'
'C8orf48'
'C8orf5'
'C8orf57'
'C9orf125'
'C9orf47'
'C9orf52'
'C9orf93'
'CA11'
'CA13'
'CA3'
'CA9'
'CABP1'
'CABYR'
'CACNA1C'
'CACNA1F'
'CACNA2D1'
'CACNG1'
'CACYBP'
'CADPS2'
'CALCRL'
'CAMK1G'
'CAMK4'
'CANT1'
'CAPN8 /// LOC644151'
'CARD10'
'CASC5'
'CASP7'
'CAV1'
'CAV2'
'CBLN2'
'CBR1'
'CBR3'
'CBX5'
'CBX8'
'CCBE1'
'CCDC102A'
'CCDC102B'
'CCDC109B'
'CCDC110'
'CCDC117'
'CCDC127'
'CCDC137'
'CCDC140'
'CCDC147'
'CCDC28B'
'CCDC34'
'CCDC58'
'CCDC6'
'CCDC68'
'CCDC80'
'CCDC85B'
'CCDC98'
'CCDC99'
'CCL11'
'CCL26'
'CCL27'
'CCNA1'
'CD160'
'CD248'
'CD276'
'CD34'
'CD3E'
'CD70'
'CDC25C'
'CDC27'
'CDC42EP1'
'CDC42EP2'
'CDC42EP5'
'CDC6'
'CDCA2'
'CDGAP'
'CDH10'
'CDH11'
'CDH12'
'CDH18'
'CDH20'
'CDKN3'
'CDO1'
'CDR2'
'CDRT1 /// TRIM16'
'CDRT15'
'CEACAM8'
'CECR7'
'CENPE'
'CENPH'
'CENPK'
'CEP170'
'CEP290'
'CEP76'
'CERCAM'
'CETN3'
'CFHR2'
'CGB /// CGB5 /// CGB7 /// CGB8'
'CH25H'
'CHAC1'
'CHAC2'
'CHEK1'
'CHN1'
'CHRNA5'
'CHRNA9'
'CHST2'
'CHST5'
'CHSY3'
'CILP'
'CKAP2L'
'CKAP4'
'CKM'
'CLC'
'CLDN11'
'CLDN14'
'CLEC2B'
'CLIC2'
'CMBL'
'CMYA5'
'CNIH3'
'CNN1'
'CNTLN'
'CNTN1'
'CNTN3'
'CNTN4'
'CNTNAP3 /// CNTNAP3B /// LOC643827'
'CNTNAP5'
'COG3'
'COL10A1'
'COL11A1'
'COL12A1'
'COL13A1'
'COL16A1'
'COL21A1'
'COL22A1'
'COL23A1'
'COL4A5'
'COL5A2'
'COL5A3'
'COL6A1'
'COL6A2'
'COL8A1'
'COL8A2'
'COLEC12'
'COPS8'
'COPZ2'
'CORIN'
'CORT'
'CPA3'
'CPAMD8'
'CPE'
'CPO'
'CPOX'
'CPS1'
'CPXM1'
'CRABP2'
'CREB5'
'CRELD2'
'CRHBP'
'CRISPLD1'
'CRYBA2'
'CSMD1'
'CSMD3'
'CSN1S1'
'CSPG4'
'CST5'
'CST7'
'CTCFL'
'CTLA4'
'CTSG'
'CTSO'
'CUBN'
'CX3CL1'
'CXCL11'
'CXCL12'
'CXCL6'
'CXorf23'
'CXorf58'
'CYB5R2'
'CYP1B1'
'CYP21A2'
'CYP24A1'
'CYP27C1'
'CYP4A11 /// CYP4A22'
'CYP7B1'
'CYTL1'
'D21S2090E'
'DAND5'
'DARS2'
'DAZL'
'DBC1'
'DCBLD1'
'DCBLD2'
'DCDC5'
'DCHS1'
'DCLK1'
'DCN'
'DCST2'
'DCTD'
'DCUN1D3'
'DCUN1D4'
'DDEF1IT1'
'DDEFL1'
'DDR2'
'DDX10'
'DDX43'
'DDX46'
'DEFA1 /// DEFA3 /// LOC728358'
'DEFA4'
'DENND2A'
'DEPDC1'
'DFFA'
'DGKH'
'DHRSX'
'DHX57'
'DIAPH2'
'DIRAS3'
'DIRC3'
'DIS3'
'DKFZP434C153'
'DKFZP434P211'
'DKFZP586H2123'
'DKFZP686M0199 /// GTF2H2 /// LOC728340 /// LOC730394'
'DKFZp547G183'
'DKFZp686L14188'
'DKFZp761H2121'
'DKK2'
'DKK3'
'DLC1'
'DLST /// DLSTP'
'DMRTA1'
'DMRTC1 /// LOC728656'
'DMTF1'
'DNAJB4'
'DNAJC12'
'DNASE1L2'
'DNLZ'
'DNM1'
'DNM3'
'DNMT3A'
'DOC2A'
'DPPA4'
'DPT'
'DPY19L3'
'DPY19L4'
'DSCR9'
'DSE'
'DSPP'
'DUSP7'
'DYM'
'DZIP1'
'DZIP1L'
'E2F7'
'E2F8'
'EBF1'
'EBF2'
'EBPL'
'ECD'
'ECEL1'
'ECT2'
'EDEM1'
'EDEM3'
'EDIL3'
'EDN3'
'EDNRA'
'EEF1DP3'
'EFHA2'
'EFTUD1'
'EGFL6'
'EGFLAM'
'EGR2'
'EGR3'
'EHD2'
'EIF2AK2'
'EIF2AK4'
'EIF4E /// LOC100131565 /// LOC100132918'
'EIF4E3'
'EIF5A'
'ELA2'
'ELK3'
'ELOVL4'
'ELOVL6'
'ELTD1'
'EMCN'
'EMILIN1'
'EMILIN3'
'EMP1'
'EMX2OS'
'EN1'
'ENOX1'
'ENPEP'
'ENPP1'
'ENPP2'
'ENTPD4 /// LOXL2'
'EPHA4'
'EPHA7'
'EPM2A'
'EPN2'
'EPS8'
'EPX'
'EPYC'
'ERAF'
'ERAP2'
'ERCC1'
'ERCC8'
'EREG'
'ERGIC2'
'ERICH1 /// FLJ00290'
'ERRFI1'
'ESM1'
'ETV1'
'ETV7'
'EXO1'
'EXOC5'
'EXOSC3 /// SHB'
'EXT1'
'EXTL2'
'EXTL3'
'EYA3'
'F2RL1'
'F2RL2'
'F8'
'FABP2'
'FADD'
'FAM101A'
'FAM102B'
'FAM104B'
'FAM108B1'
'FAM109B'
'FAM114A1'
'FAM119A'
'FAM119B'
'FAM122A'
'FAM124A'
'FAM129A'
'FAM130A2'
'FAM133A'
'FAM155A'
'FAM19A2'
'FAM38A'
'FAM46A'
'FAM47B'
'FAM53A'
'FAM55C'
'FAM5C'
'FAM62A'
'FAM63B'
'FAM83B'
'FAM83D'
'FAM86C'
'FAM8A1'
'FAM9C'
'FANCB'
'FAP'
'FAS'
'FAT4'
'FBLN1'
'FBLN1 /// LOC100133843'
'FBLN5'
'FBN1'
'FBXL21'
'FBXO15'
'FBXO24'
'FBXO30'
'FBXO39'
'FBXO8'
'FBXW8'
'FER'
'FERMT2'
'FFAR2'
'FGF1'
'FGF10'
'FGF18'
'FGF2'
'FGF7 /// KGFLP1 /// KGFLP2'
'FGFRL1'
'FHL1'
'FHL2'
'FHOD1'
'FIBIN'
'FIGF'
'FILIP1L'
'FKBP11'
'FKBP14'
'FKBP7'
'FKTN'
'FLJ10357'
'FLJ11184'
'FLJ11236'
'FLJ12151'
'FLJ12334'
'FLJ13197 /// LOC100132861'
'FLJ14213'
'FLJ14816'
'FLJ20254'
'FLJ20518'
'FLJ22675'
'FLJ23172 /// LOC100130245'
'FLJ25404'
'FLJ30719'
'FLJ32549'
'FLJ36032 /// LOC100132502'
'FLJ36848'
'FLJ40473'
'FLJ41757'
'FLJ42289'
'FLJ42709'
'FLJ44048'
'FLJ44451'
'FLJ45983'
'FLJ46481 /// SH3D19'
'FLJ90680'
'FLRT2'
'FLRT3'
'FMO1'
'FMOD'
'FNDC1'
'FNDC4'
'FOSL1'
'FOXC1'
'FOXD1'
'FOXF1'
'FOXF2'
'FOXL1'
'FOXL2'
'FOXP1'
'FOXP2'
'FRG1 /// FRG1B /// LOC100134091 /// LOC642236'
'FRMD6'
'FSCN1'
'FST'
'FUT8'
'FXN'
'FXR2'
'FXYD1'
'FZD1'
'FZD2'
'FZD7'
'G6PD'
'GABPA'
'GABRB1'
'GABRB2'
'GAGE1 /// GAGE12B /// GAGE12C /// GAGE12D /// GAGE12E /// GAGE12F /// GAGE12G /// GAGE12H /// GAGE12I /// GAGE12J /// GAGE13 /// GAGE2A /// GAGE2B /// GAGE2C /// GAGE2D /// GAGE2E /// GAGE4 /// GAGE5 /// GAGE6 /// GAGE7 /// GAGE8'
'GAGE1 /// GAGE12F /// GAGE12G /// GAGE12I /// GAGE12J /// GAGE2A /// GAGE2B /// GAGE2C /// GAGE2D /// GAGE2E /// GAGE3 /// GAGE4 /// GAGE5 /// GAGE6 /// GAGE7 /// GAGE8'
'GAL3ST3'
'GALNT9 /// LOC100133441'
'GALNTL2'
'GAN'
'GAS2'
'GATA6'
'GBX1'
'GDF10'
'GEM'
'GEMIN5'
'GFPT2'
'GHR'
'GINS3'
'GJB2'
'GLDN'
'GLI1'
'GLI2'
'GLIPR1'
'GLIS1'
'GLIS3'
'GLT8D4'
'GLUD2'
'GMCL1'
'GMCL1 /// GMCL1L'
'GMDS'
'GMPS'
'GNA14'
'GNAL'
'GNG11'
'GNG12'
'GNLY'
'GNPDA2'
'GNPNAT1'
'GOLGA2'
'GOLIM4'
'GOLPH3'
'GOLT1B'
'GPC5'
'GPC6'
'GPR1'
'GPR112'
'GPR124'
'GPR125'
'GPR153'
'GPR162 /// LEPREL2'
'GPR171'
'GPR175'
'GPR176'
'GPR177'
'GPR27'
'GPR32'
'GPR37L1'
'GPR63'
'GPR64'
'GPRASP1'
'GPRASP2'
'GPX7'
'GRAMD1C'
'GRB10'
'GRB14'
'GREM1'
'GREM2'
'GRIA3'
'GRIN2A'
'GRM4'
'GRM5'
'GRM7'
'GRP'
'GSG2'
'GSTM2'
'GSTM5'
'GUCY1A2'
'GUCY1A3'
'GUCY1B3'
'GYPB /// GYPE'
'GZMK'
'H2BFXP /// LOC644328'
'HACE1'
'HAO1'
'HAO2'
'HAPLN1'
'HAS2'
'HAS3'
'HBB /// HBD'
'HBBP1'
'HBG1 /// HBG2'
'HCG11'
'HCG4P6'
'HCN2'
'HCRTR2'
'HDC'
'HEATR5B'
'HERV-FRD'
'HGF'
'HHAT'
'HHIP'
'HIATL2'
'HIBADH'
'HIC1'
'HISPPD1'
'HIST1H2BL'
'HIST1H3H'
'HIST1H4E'
'HLA-A29.1'
'HLTF'
'HMCN1'
'HMGA1'
'HMGA2'
'HNT'
'HOXA1'
'HOXA4'
'HOXB13'
'HOXB2'
'HOXD1'
'HOXD3'
'HOXD8'
'HPDL'
'HPS3'
'HRH1'
'HS3ST3A1'
'HS3ST3B1'
'HS6ST3 /// LOC100134314'
'HSPA12B'
'HSPB6'
'HSPC072'
'HTR1E'
'HTR2A'
'IARS'
'ICHTHYIN'
'IFI16'
'IFITM1'
'IFNE1'
'IGF1'
'IGF1R'
'IGF2BP1'
'IGF2BP3 /// LOC645468'
'IGFBP3'
'IGFBP4'
'IGFBP5'
'IGFBP6'
'IGH@ /// IGHA1 /// IGHA2 /// IGHG1 /// IGHG3 /// IGHM /// IGHV4-31 /// IGHV7-81 /// LOC100133739 /// LOC642131'
'IGHG1 /// LOC100132941'
'IGK@ /// IGKV3-20 /// IGKV3D-11 /// IGKV3D-15'
'IGL@ /// IGLC1 /// IGLV3-12 /// IGLV3-21'
'IGSF10'
'IKIP'
'IL12A'
'IL13'
'IL13RA2'
'IL15'
'IL18R1'
'IL18RAP'
'IL1RL1'
'IL25'
'IL3'
'IL31RA'
'IL33'
'IL6ST'
'INDOL1'
'INHBE'
'INPP5A'
'INPP5B'
'INSC'
'INSIG1'
'INSL4'
'INSL5'
'INTS6'
'IPP'
'IQCF2'
'IRGM'
'IRX1'
'IRX3'
'IRX5'
'ISLR'
'ISOC2'
'ITGA10'
'ITGA11'
'ITGA2'
'ITGA8'
'ITGB5'
'ITGBL1'
'ITIH2'
'ITIH5'
'ITK'
'JAK3'
'JAKMIP3'
'JAZF1'
'JDP2'
'KCNA1'
'KCNAB3'
'KCND1'
'KCNE4'
'KCNJ14'
'KCNJ15'
'KCNJ15 /// LOC100131955'
'KCNK2'
'KCNMB2'
'KCNN1'
'KCNU1'
'KCTD16'
'KCTD9'
'KDELC1'
'KDELC2'
'KDELR2'
'KDELR3'
'KEAP1'
'KERA'
'KGFLP2'
'KIAA0372'
'KIAA0492'
'KIAA0508'
'KIAA0644'
'KIAA0748'
'KIAA1211'
'KIAA1324L'
'KIAA1432'
'KIAA1462'
'KIAA1524'
'KIAA1576'
'KIAA1586'
'KIAA1754'
'KIAA1754L'
'KIAA1755'
'KIF14'
'KIF18A'
'KIF20A'
'KIF27'
'KIF2C'
'KIF7'
'KIR2DL2'
'KIR2DL2 /// KIR2DS1 /// KIR2DS5'
'KLF12'
'KLF14'
'KLF7'
'KLF8'
'KLHDC5'
'KLHL11'
'KLHL20'
'KLHL4'
'KLRA1'
'KLRB1'
'KLRC1 /// KLRC2'
'KLRC3'
'KLRK1'
'KPNA5'
'KRT1'
'KRT32'
'KRT75'
'KRT77'
'KRTAP2-1'
'LAMB1'
'LAMB4'
'LANCL1'
'LANCL2'
'LARGE'
'LARP6'
'LASS6'
'LDB2'
'LEF1'
'LEMD3'
'LEPRE1'
'LGR5'
'LHCGR'
'LHFPL3'
'LHX8'
'LIF'
'LINGO2'
'LIPG'
'LIX1L'
'LMAN1'
'LOC100125871'
'LOC100127983'
'LOC100127998 /// SNTG1'
'LOC100128025'
'LOC100128098'
'LOC100128178'
'LOC100128191'
'LOC100128259 /// LOC346887'
'LOC100128288'
'LOC100128361'
'LOC100128443 /// MAST4'
'LOC100128640'
'LOC100128641'
'LOC100128907 /// SLC6A19'
'LOC100129069'
'LOC100129282'
'LOC100129289 /// PFTK1'
'LOC100129335'
'LOC100129380'
'LOC100129455'
'LOC100129461'
'LOC100129503'
'LOC100129525'
'LOC100129845'
'LOC100129865'
'LOC100129936'
'LOC100130233 /// LOC399804'
'LOC100130275'
'LOC100130278'
'LOC100130360'
'LOC100130426'
'LOC100130428'
'LOC100130623 /// RP11-160N1.10'
'LOC100130741'
'LOC100130776'
'LOC100130829 /// ZFY'
'LOC100130868'
'LOC100130905'
'LOC100131262'
'LOC100131311'
'LOC100131354'
'LOC100131512'
'LOC100131622 /// PABPC5'
'LOC100131749 /// TRIO'
'LOC100131860'
'LOC100132077'
'LOC100132235 /// PNRC2'
'LOC100132735'
'LOC100132861'
'LOC100133283'
'LOC100133555'
'LOC100134123'
'LOC100134190 /// LRP1'
'LOC100134294 /// PRSS1 /// PRSS2 /// PRSS3 /// TRY6'
'LOC100134295 /// SLCO4A1'
'LOC126536'
'LOC145694'
'LOC145783'
'LOC148824'
'LOC149773'
'LOC150051'
'LOC150383'
'LOC150527'
'LOC150763'
'LOC151878'
'LOC152225'
'LOC153914'
'LOC158402'
'LOC169834'
'LOC170425'
'LOC196415'
'LOC203107'
'LOC221091'
'LOC253264'
'LOC253573'
'LOC253962'
'LOC255411'
'LOC256021'
'LOC257358'
'LOC283129'
'LOC283484'
'LOC283514'
'LOC283547'
'LOC283693 /// LOC648921'
'LOC283867'
'LOC283932'
'LOC284009'
'LOC284242'
'LOC284561'
'LOC284798'
'LOC284865'
'LOC284898'
'LOC285178'
'LOC285382'
'LOC285398 /// RFT1'
'LOC285412 /// TOX4'
'LOC285419'
'LOC285422'
'LOC285620'
'LOC285835'
'LOC285943'
'LOC286068'
'LOC286121'
'LOC286144'
'LOC286178'
'LOC286260'
'LOC338588'
'LOC338620'
'LOC338817'
'LOC339290'
'LOC339344'
'LOC339400'
'LOC339535'
'LOC339929'
'LOC341315 /// LOC652607 /// PABPC1 /// PABPC3'
'LOC341912'
'LOC375196'
'LOC375295'
'LOC386597'
'LOC387647'
'LOC388456'
'LOC389634 /// OR7E140P'
'LOC389641'
'LOC390705'
'LOC390933'
'LOC399947'
'LOC399959'
'LOC400043'
'LOC400541'
'LOC400620'
'LOC401022'
'LOC401074'
'LOC401097'
'LOC401317'
'LOC402665'
'LOC439951'
'LOC439985'
'LOC439990'
'LOC439994 /// LOC642361'
'LOC440302'
'LOC440416'
'LOC440864'
'LOC441046'
'LOC441150'
'LOC441476'
'LOC441617'
'LOC442142'
'LOC493869'
'LOC494558'
'LOC4951'
'LOC550113'
'LOC554202'
'LOC57228'
'LOC641518'
'LOC643733'
'LOC644192'
'LOC644242'
'LOC644538'
'LOC644794'
'LOC645030'
'LOC645166'
'LOC645431'
'LOC645452'
'LOC645895'
'LOC646208 /// NUS1 /// YDD19'
'LOC646576'
'LOC646870'
'LOC647131'
'LOC647310'
'LOC648232'
'LOC648390 /// RPS27A /// UBB /// UBC'
'LOC651721'
'LOC652637 /// WHDC1L1'
'LOC652993 /// PHLDA1'
'LOC654342'
'LOC727945'
'LOC728084'
'LOC728192'
'LOC728198 /// TAF9B'
'LOC728245'
'LOC728288'
'LOC728353'
'LOC728453'
'LOC728544'
'LOC728705'
'LOC728804'
'LOC728866 /// MAGT1'
'LOC729059'
'LOC729085'
'LOC729143'
'LOC729285'
'LOC729345'
'LOC729678'
'LOC730034'
'LOC730101'
'LOC730323'
'LOC730432 /// STYX'
'LOC92270'
'LOX'
'LPAR1'
'LPAR3'
'LPHN2'
'LRCH2'
'LRFN5'
'LRIG3'
'LRIT1'
'LRP10'
'LRP4'
'LRP6'
'LRRC32'
'LRRC8C'
'LRRC8E'
'LRRTM1'
'LRRTM4'
'LSM7'
'LTBP1'
'LTBP2'
'LTK'
'LUZP2'
'LXN'
'LY6G6E'
'LYPD3'
'MAB21L1'
'MAB21L2'
'MAD2L1'
'MAGEA5'
'MANEA'
'MAP1LC3C'
'MAP2K6'
'MAP7D3'
'MAS1'
'MATN3'
'MATR3 /// SNHG4'
'MBD3L2'
'MC1R'
'MCART1'
'MCART6'
'MCC'
'MCM10'
'MCM5'
'MCM6'
'MDFIC'
'MED13'
'MED23'
'MELK'
'MEN1'
'MEOX1'
'MEOX2'
'MESP2'
'METT10D'
'METTL1'
'METTL4'
'MEX3B'
'MFAP1'
'MFAP5'
'MFHAS1'
'MGC20647'
'MGC26356'
'MGC34796'
'MGC42105'
'MGC52282'
'MGC87042'
'MICALCL'
'MINPP1'
'MIRN155'
'MLF2'
'MMAA'
'MME'
'MMP14'
'MMP16'
'MMP27'
'MN1'
'MON2'
'MORC2'
'MOV10'
'MPDZ'
'MPL'
'MPO'
'MPP3'
'MRC2'
'MRCL3'
'MRGPRF'
'MRPL1'
'MS4A3'
'MSH2'
'MSH3'
'MSRB3'
'MST150'
'MSX1'
'MTA2'
'MTAP'
'MTFR1'
'MTMR11'
'MTX1'
'MUM1L1'
'MUTED /// TXNDC5'
'MXRA5'
'MXRA8'
'MYH10'
'MYH8'
'MYL9'
'MYO1H'
'N-PAC /// SEPT6'
'N4BP2'
'NAALADL1'
'NAF1'
'NAP1L2'
'NAV3'
'NBL1'
'NCAM2'
'NCOA3'
'NDST3'
'NDUFAF2'
'NEDD1'
'NEDD4'
'NEFH'
'NEFL'
'NETO1'
'NETO2'
'NFATC4'
'NGDN'
'NGF'
'NID2'
'NKG7'
'NKX3-2'
'NKX6-1'
'NLGN4Y'
'NMI'
'NMNAT1'
'NOL7'
'NOS2A'
'NOVA1'
'NOX4'
'NOX5 /// SPESP1'
'NPAS2'
'NPFFR2'
'NPHP1'
'NPHP3'
'NPM3'
'NPR2'
'NPTX2'
'NR0B2'
'NR2F1'
'NR2F2'
'NR4A2'
'NRBF2'
'NRG4'
'NRGN'
'NRIP1'
'NRIP2'
'NRXN2'
'NT5C1B /// RDH14'
'NT5C3'
'NT5E'
'NTNG1'
'NTRK1'
'NTS'
'NTSR1'
'NUDCD1'
'NUDT4P1'
'NUP160'
'NUP205'
'NUP37'
'OASL'
'OCRL'
'ODAM'
'ODF2'
'ODF2L'
'ODZ2'
'ODZ4'
'OGN'
'OIT3'
'OK/KNS-CL.3 /// TOM1L1'
'OLFM2'
'OLFML1'
'OLFML3'
'OMD'
'OPRS1'
'OPTC'
'OR1D4 /// OR1D5'
'OR1G1'
'OR2A20P /// OR2A9P'
'ORC5L'
'OSBPL1A'
'OSMR'
'OSR1'
'OSR2'
'OTUD6B'
'P2RX3'
'P4HA3'
'PABPC4L'
'PALM2-AKAP2'
'PANX1'
'PAP2D'
'PAPPA'
'PAPSS2'
'PAQR3'
'PARVA'
'PAX1'
'PAX3'
'PBK'
'PCAF'
'PCBP3'
'PCDH10'
'PCDH18'
'PCDHB19P'
'PCDHB6'
'PCDHB9'
'PCGF6'
'PCOLCE'
'PCSK1'
'PCSK5'
'PCSK9'
'PCTK2'
'PCYT1B'
'PDCD2'
'PDE7B'
'PDE8A'
'PDGFRA'
'PDGFRB'
'PDGFRL'
'PDIA3'
'PDIA5'
'PEAR1'
'PEBP4'
'PECI'
'PENK'
'PEX3'
'PF4'
'PF4V1'
'PGBD1'
'PGBD4'
'PGM1'
'PGRMC1'
'PHEX'
'PHF17'
'PHF3'
'PHGDH'
'PHLDA2'
'PIGW'
'PIK3R6'
'PITPNM2'
'PIWIL4'
'PLA2G2A'
'PLA2G4A'
'PLA2R1'
'PLAC9'
'PLAG1'
'PLAGL1'
'PLAT'
'PLCL2'
'PLEKHA8 /// PLEKHA9'
'PLEKHF1'
'PLEKHG4'
'PLEKHH2'
'PLOD2'
'PLSCR4'
'PLXDC1'
'PLXDC2'
'PMAIP1'
'PMEPA1'
'PNLIP'
'PNPLA3'
'PNRC1'
'PODN'
'POLR2C'
'POLR3C'
'POLR3F'
'POP1'
'POSTN'
'POU2F2'
'POU6F1'
'PPAP2A'
'PPAP2B'
'PPAPDC1A'
'PPBPL2'
'PPEF1'
'PPFIA2'
'PPIC'
'PPP1R12C'
'PPP1R1B'
'PPP2R3A'
'PRAF2'
'PRC1'
'PRDM1'
'PRDM6'
'PRELID2'
'PRF1'
'PRG3'
'PRG4'
'PRICKLE1'
'PRKCDBP'
'PRKCG'
'PRKG2'
'PRMT8'
'PRO1483'
'PROCR'
'PRPH2'
'PRR16'
'PRRG1'
'PRRG3'
'PRRX2'
'PRSS2'
'PRSS21'
'PRSS3'
'PRSS35'
'PRTFDC1'
'PRTG'
'PRTN3'
'PSAPL1'
'PSAT1'
'PSD3'
'PSKH2'
'PSMD9'
'PSORS1C1'
'PSPH'
'PTGDR'
'PTGFR'
'PTGIS'
'PTGS2'
'PTH2'
'PTHLH'
'PTHR1'
'PTK7'
'PTPN20A /// PTPN20B'
'PTPRN'
'PTRF'
'PTX3'
'PXDN'
'PXDNL'
'PXK'
'PYCR1'
'QPCT'
'RAB11FIP5'
'RAB22A'
'RAB23'
'RAB27A'
'RAB27B'
'RABL3'
'RAD51'
'RAD51L3'
'RAMP2'
'RAP2C'
'RARG'
'RARS'
'RASL12'
'RASSF8'
'RASSF9'
'RBM /// RBMY1A1 /// RBMY1B /// RBMY1C /// RBMY1D /// RBMY1E /// RBMY1F /// RBMY1J /// RBMY3AP'
'RBM11'
'RBM16'
'RBM46'
'RBMS3'
'RBPMS2'
'RC3H1'
'RCN3'
'RCOR1'
'RDH8'
'REEP3'
'REG3A /// REG3G'
'RERG'
'RERGL'
'RETN'
'RFC3'
'RFPL1S'
'RFTN2'
'RFXDC2'
'RGAG1'
'RGL4'
'RGPD5 /// RGPD6 /// RGPD8'
'RGS17'
'RGS4'
'RGS9BP'
'RHOH'
'RHOJ'
'RHOXF1'
'RHOXF2 /// RHOXF2B'
'RIC8B'
'RIN1'
'RIPK2'
'RNASE3'
'RNASEH1'
'RNASEH2B'
'RNF122'
'RNF128'
'RNF144A'
'RNF24'
'ROPN1'
'ROPN1 /// ROPN1B'
'ROR1'
'ROR2'
'RP1-27O5.1 /// ZBTB8'
'RP1-93P18.1'
'RP11-11C5.2'
'RP11-138L21.1'
'RP11-151A6.2'
'RP11-16L6.1'
'RP11-216L13.5'
'RP11-251J8.1 /// SOHLH2'
'RP11-251J8.3'
'RP5-1000E10.4'
'RPL10L'
'RPL27A'
'RPL39L'
'RPS24'
'RPS6KC1'
'RRBP1'
'RSPO1'
'RSPO2'
'RSPO3'
'RSU1'
'RTEL1'
'RTN4IP1'
'RUNX1T1'
'RYBP'
'S1PR3'
'SAMD3'
'SAMD5'
'SASH1'
'SAV1'
'SC5DL'
'SC65'
'SCARA3'
'SCARA5'
'SCG2'
'SCG5'
'SCGB3A1'
'SCGB3A2'
'SCML2'
'SCN2B'
'SCRG1'
'SCUBE3'
'SCYL1BP1'
'SEBOX'
'SEC23A'
'SEC24A'
'SEC24D'
'SEDLP /// TRAPPC2'
'SELM'
'SEMA3A'
'SEMA5A'
'SENP7'
'SEPT6'
'SERPINA7'
'SERPINE2'
'SERPINH1'
'SERPINI1'
'SERTAD4'
'SESN3'
'SESTD1'
'SETBP1'
'SFRP2'
'SFRP4'
'SFRS12IP1'
'SFTPA2 /// SFTPA2B'
'SGCE'
'SGCG'
'SGCZ'
'SGK269'
'SH2D2A'
'SH3BP5'
'SH3D19'
'SH3KBP1'
'SH3PXD2A'
'SHANK3'
'SHBG'
'SHC2'
'SHCBP1'
'SHFM3P1'
'SHISA2'
'SHISA4'
'SHOX'
'SHPK /// TRPV1'
'SIGLEC15'
'SIM1'
'SIRT1'
'SIRT4'
'SLC10A7'
'SLC12A8'
'SLC13A5'
'SLC16A11'
'SLC16A2'
'SLC19A3'
'SLC1A5'
'SLC22A24'
'SLC23A1'
'SLC25A32'
'SLC25A41'
'SLC25A43'
'SLC26A8'
'SLC27A6'
'SLC35D1'
'SLC35F2'
'SLC35F4'
'SLC37A3'
'SLC39A7'
'SLC5A3'
'SLC6A15'
'SLC6A9'
'SLC7A14'
'SLC7A3'
'SLC9A2'
'SLC9A5'
'SLIT2'
'SLIT3'
'SLITRK6'
'SMAD7'
'SMAP2'
'SMARCA1'
'SMCHD1'
'SMG6'
'SMOC1'
'SMOC2'
'SMR3B'
'SMYD3'
'SNAI2'
'SND1'
'SNED1'
'SNORA37'
'SNUPN'
'SNX16'
'SNX21'
'SNX7'
'SNX9'
'SOAT2'
'SOCS5'
'SOSTDC1'
'SP7'
'SPANXA1 /// SPANXA2 /// SPANXC /// SPANXE'
'SPATA5'
'SPC25'
'SPCS2'
'SPG3A'
'SPHK1'
'SPIB'
'SPOCK1'
'SPON1'
'SPON2'
'SPP2'
'SPRED1'
'SPRED2'
'SPSB1'
'SPTLC3'
'SPTY2D1'
'SRBD1'
'SRD5A1'
'SRFBP1'
'SRM'
'SRMS'
'SRPRB'
'SRPX'
'SRPX2'
'SSR3'
'SSX2IP'
'SSX5'
'ST3GAL4'
'ST6GALNAC3'
'STAC'
'STAG2'
'STAMBPL1'
'STARD4'
'STARD6'
'STATH'
'STC1'
'STEAP1'
'STEAP3'
'STIL'
'STK3'
'STK32B'
'STK39'
'STON1 /// STON1-GTF2A1L'
'STX1A'
'SUCLG2'
'SUGT1 /// SUGT1P'
'SUGT1P'
'SULF1'
'SULF2'
'SULT1B1'
'SULT1E1'
'SULT4A1'
'SUMO2 /// SUMO4'
'SUSD5'
'SUV39H2'
'SVEP1'
'SYCE1'
'SYNC1'
'SYNJ2'
'SYT8'
'SYTL4'
'SYTL5'
'TAC1'
'TAF1B'
'TAF2'
'TAF5'
'TAGLN'
'TARBP2'
'TARP'
'TARP /// TRGC2'
'TAS2R10'
'TAS2R3'
'TBC1D8B'
'TBL2'
'TBX15'
'TBX18'
'TBX21'
'TBX22'
'TCEAL7'
'TCEB1P3'
'TCF19'
'TCF7L2'
'TEAD3'
'TEC'
'TENC1'
'TEX10'
'TEX15'
'TFAP2B'
'TFB1M'
'TFDP3'
'TFG'
'TFPI2'
'TGFB1I1'
'TGFB2'
'TGFBR2'
'TGFBR3'
'TH'
'THAP5'
'THBS4'
'THG1L'
'THNSL1'
'THNSL2'
'THY1'
'TIAM1'
'TK1'
'TLL1'
'TLR9 /// TWF2'
'TMCO7'
'TMEM100'
'TMEM111'
'TMEM117'
'TMEM119'
'TMEM130'
'TMEM132C'
'TMEM132D'
'TMEM158'
'TMEM159'
'TMEM166'
'TMEM168'
'TMEM16A'
'TMEM16C'
'TMEM181'
'TMEM200A'
'TMEM204'
'TMEM209'
'TMEM22'
'TMEM35'
'TMEM39A'
'TMEM39B'
'TMEM5'
'TMEM52'
'TMEM55A'
'TMEM64'
'TMEM65'
'TNFAIP6'
'TNFRSF10D'
'TNFRSF17'
'TNFSF11'
'TNFSF4'
'TNMD'
'TNXA /// TNXB'
'TOM1L1'
'TOMM34'
'TOMM40L'
'TOPBP1'
'TPBG'
'TPSAB1'
'TPSAB1 /// TPSB2'
'TPSB2'
'TPST1'
'TPX2'
'TRA@ /// TRAC /// TRAJ17 /// TRAV20'
'TRAM1L1'
'TRBC1'
'TRD@'
'TRGC2'
'TRHDE'
'TRIB3'
'TRIM26'
'TRIM43'
'TRIM46'
'TRIM59'
'TRIM61'
'TRIML2'
'TRIP13'
'TROVE2'
'TRPC4'
'TRPS1'
'TSHZ1'
'TSHZ2'
'TSKU'
'TSLP'
'TSPAN2'
'TSPAN5'
'TSPAN9'
'TTC27'
'TTC8'
'TTMA'
'TUBB6'
'TULP1'
'TWIST1'
'TWIST2'
'TXK'
'TXLNB'
'TXNDC10'
'TXNDC2'
'TXNDC9'
'TYRO3'
'UAP1'
'UBA5'
'UBE2E3'
'UBLCP1'
'UFM1'
'UGDH'
'ULBP3'
'UNC5C'
'UPK1A'
'USP45'
'UST'
'UTS2D'
'VAMP4'
'VCAM1'
'VCAN'
'VEGFC'
'VEPH1'
'VIT'
'VLDLR'
'VN1R1'
'VPREB3'
'VPS13B'
'VSNL1'
'WBSCR17'
'WDR75'
'WDR93'
'WFDC13'
'WHDC1L1 /// WHDC1L2'
'WIF1'
'WISP1'
'WNT11'
'WNT2'
'WNT5A'
'WNT5B'
'WWTR1'
'XCL1'
'XG'
'XPNPEP2'
'XPOT'
'XRN2'
'XYLT1'
'YAP1'
'YARS2'
'YIF1A'
'YIPF4'
'ZAK'
'ZBTB2'
'ZBTB41'
'ZC3HAV1L'
'ZCCHC13'
'ZCCHC4'
'ZCCHC6'
'ZCWPW2'
'ZDBF2'
'ZDHHC24'
'ZDHHC8'
'ZDHHC9'
'ZFP37'
'ZFPM2'
'ZHX1'
'ZKSCAN3'
'ZMYND19'
'ZNF155'
'ZNF208'
'ZNF236'
'ZNF251'
'ZNF30'
'ZNF354B'
'ZNF362'
'ZNF365'
'ZNF385D'
'ZNF461'
'ZNF469'
'ZNF480'
'ZNF484'
'ZNF501'
'ZNF521'
'ZNF557'
'ZNF570'
'ZNF597'
'ZNF611'
'ZNF614'
'ZNF618'
'ZNF660'
'ZNF667'
'ZNF670'
'ZNF673 /// ZNF674'
'ZNF683'
'ZNF684'
'ZNF697'
'ZNF70'
'ZNF778'
'ZNF800'
'ZNF804A'
'ZNF805'
'ZNF826'
'ZNF85'
'ZNF90'
'ZSCAN12L1'
'ZSWIM3'
'ZW10'
'hCG_1651160'
'hCG_1999814'
'hCG_2015956 /// LOC100127893 /// LOC100130892 /// LOC100131085 /// LOC388401 /// LOC441896 /// LOC641900 /// LOC646346 /// LOC728380 /// LOC728843 /// RPL7'
'hCG_2019139'
'hCG_2024094'
